# Supplementary material for: Dimethyl 2-(2,4,6-trimethoxy­benz­yl)malonate
Source: Acta Crystallogr Sect E Struct Rep Online. 2010 May 19;66(Pt 6):o1384. doi: 10.1107/S1600536810015928 (PMC2979614; doi:10.1107/S1600536810015928)
Supplement: Supplementary file 1 [file e-66-o1384-sup1.cif]

##############################################################################
###                                                                        ###
###        Electronic paper (Acta Crystallographica Section E)             ###
###                                                                        ###
##############################################################################
#                                                                            #
# This CIF contains the data in a paper accepted for publication in Acta     #
# Crystallographica Section E. It conforms to the requirements of Notes      #
# for Authors for Section E, and has been peer reviewed under the auspices   #
# of the IUCr Commission on Journals.                                        #
#                                                                            #
# Full details of the Crystallographic Information File format               #
# are given in the paper "The Crystallographic Information File (CIF):       #
# a New Standard Archive File for Crystallography" by S. R. Hall, F. H.      #
# Allen and I. D. Brown [Acta Cryst. (1991), A47, 655-685].                  #
#                                                                            #
# The current version of the core CIF dictionary is obtainable from          #
# ftp://ftp.iucr.org/pub/cif_core.dic. The current version number is 2.4.    #
#                                                                            #
# Software is freely available for graphical display of the structure(s) in  #
# this CIF.  For information consult the CIF home page http://www.iucr.org/  #
# cif/home.html                                                              #
#                                                                            #
# This file may be used for bona fide research purposes within the           #
# scientific community so long as proper attribution is given to the journal # 
# article from which it was obtained.                                        #
#                                                                            #
##############################################################################
                                             
data_I
_audit_creation_method     SHELXL-97
_chemical_name_systematic
;
Dimethyl 2-(2,4,6-trimethoxybenzyl)malonate
;
_chemical_name_common     ?
_chemical_formula_moiety     'C15 H20 O7'
_chemical_formula_sum     'C15 H20 O7'
_chemical_formula_iupac     'C15 H20 O7'
_chemical_formula_weight     312.31
_chemical_melting_point     ?
_symmetry_cell_setting     monoclinic
_symmetry_space_group_name_H-M     'P 21/n'
_symmetry_space_group_name_Hall     '-P 2yn'
loop_
    _symmetry_equiv_pos_as_xyz
    'x, y, z'
    '-x+1/2, y+1/2, -z+1/2'
    '-x, -y, -z'
    'x-1/2, -y-1/2, z-1/2'
_cell_length_a     11.6173(15)
_cell_length_b     8.1192(10)
_cell_length_c     17.236(2)
_cell_angle_alpha     90.00
_cell_angle_beta     103.968(2)
_cell_angle_gamma     90.00
_cell_volume     1577.7(3)
_cell_formula_units_Z     4
_cell_measurement_reflns_used     3043
_cell_measurement_theta_min     2.39
_cell_measurement_theta_max     24.50
_cell_measurement_temperature     296(2)
_exptl_crystal_description     prism
_exptl_crystal_colour     colourless
_exptl_crystal_size_max     0.28
_exptl_crystal_size_mid     0.24
_exptl_crystal_size_min     0.20
_exptl_crystal_density_diffrn     1.315
_exptl_crystal_density_meas     ?
_exptl_crystal_density_method     'not measured'
_exptl_crystal_F_000     664
_exptl_absorpt_coefficient_mu     0.105
_exptl_absorpt_correction_type     multi-scan
_exptl_absorpt_process_details     '(CrystalClear; Rigaku/MSC, 2005)'
_exptl_absorpt_correction_T_min     0.9044
_exptl_absorpt_correction_T_max     0.9351
_exptl_special_details
;
;
_diffrn_ambient_temperature     296(2)
_diffrn_radiation_type     MoK\a
_diffrn_radiation_wavelength     0.71073
_diffrn_radiation_source     'fine-focus sealed tube'
_diffrn_radiation_monochromator     graphite
_diffrn_measurement_device_type     'Rigaku Saturn CCD area-detector'
_diffrn_measurement_method     '\w and \f scans'
_diffrn_detector_area_resol_mean     7.31
_diffrn_reflns_number     9686
_diffrn_reflns_av_R_equivalents     0.0189
_diffrn_reflns_av_sigmaI/netI     0.0236
_diffrn_reflns_theta_min     1.92
_diffrn_reflns_theta_max     28.26
_diffrn_reflns_theta_full     28.26
_diffrn_measured_fraction_theta_max     0.984
_diffrn_measured_fraction_theta_full     0.984
_diffrn_reflns_limit_h_min     -14
_diffrn_reflns_limit_h_max     12
_diffrn_reflns_limit_k_min     -8
_diffrn_reflns_limit_k_max     10
_diffrn_reflns_limit_l_min     -19
_diffrn_reflns_limit_l_max     22
_refine_special_details
;
Refinement of <i>F</i>^2^ against ALL reflections. The weighted <i>R</i>-factor
wR and goodness of fit <i>S</i> are based on <i>F</i>^2^, conventional
<i>R</i>-factors <i>R</i> are based on <i>F</i>, with <i>F</i> set to zero for
negative <i>F</i>^2^. The threshold expression of <i>F</i>^2^ >
\s(<i>F</i>^2^) is used only for calculating <i>R</i>-factors(gt) etc. and is
not relevant to the choice of reflections for refinement. <i>R</i>-factors
based on <i>F</i>^2^ are statistically about twice as large as those based on
<i>F</i>, and <i>R</i>- factors based on ALL data will be even larger.
;
_reflns_number_total     3851
_reflns_number_gt     2969
_reflns_threshold_expression     I>2\s(I)
_refine_ls_structure_factor_coef     Fsqd
_refine_ls_matrix_type     full
_refine_ls_R_factor_all     0.0538
_refine_ls_R_factor_gt     0.0404
_refine_ls_wR_factor_gt     0.1033
_refine_ls_wR_factor_ref     0.1119
_refine_ls_goodness_of_fit_ref     1.045
_refine_ls_restrained_S_all     1.045
_refine_ls_number_reflns     3851
_refine_ls_number_parameters     205
_refine_ls_number_restraints     0
_refine_ls_hydrogen_treatment     constr
_refine_ls_weighting_scheme     calc
_refine_ls_weighting_details
         'calc w=1/[\s^2^(Fo^2^)+(0.0481P)^2^+0.3127P] where P=(Fo^2^+2Fc^2^)/3'
_atom_sites_solution_hydrogens     geom
_atom_sites_solution_primary     direct
_atom_sites_solution_secondary     difmap
_refine_ls_shift/su_max     0.000
_refine_ls_shift/su_mean     0.000
_refine_diff_density_max     0.21
_refine_diff_density_min     -0.15
_refine_ls_extinction_method     'SHELXL97 (Sheldrick, 2008)'
_refine_ls_extinction_coef     0.0172(18)
_refine_ls_extinction_expression
                                  'Fc^*^=kFc[1+0.001xFc^2^\l^3^/sin(2\q)]^-1/4^'
_refine_ls_abs_structure_details     ?
loop_
    _atom_type_symbol
    _atom_type_description
    _atom_type_scat_dispersion_real
    _atom_type_scat_dispersion_imag
    _atom_type_scat_source
    'C' 'C' 0.0033 0.0016
                         'International Tables Vol C Tables 4.2.6.8 and 6.1.1.4'
    'H' 'H' 0.0000 0.0000
                         'International Tables Vol C Tables 4.2.6.8 and 6.1.1.4'
    'O' 'O' 0.0106 0.0060
                         'International Tables Vol C Tables 4.2.6.8 and 6.1.1.4'
_computing_data_collection     'CrystalClear (Rigaku/MSC, 2005)'
_computing_cell_refinement     'CrystalClear (Rigaku/MSC, 2005)'
_computing_data_reduction     'CrystalClear (Rigaku/MSC, 2005)'
_computing_structure_solution     'SHELXS97 (Sheldrick, 2008)'
_computing_structure_refinement     'SHELXL97 (Sheldrick, 2008)'
_computing_molecular_graphics     'SHELXTL (Sheldrick, 2008)'
_computing_publication_material     'SHELXTL (Sheldrick, 2008)'
loop_
    _atom_site_type_symbol
    _atom_site_label
    _atom_site_fract_x
    _atom_site_fract_y
    _atom_site_fract_z
    _atom_site_U_iso_or_equiv
    _atom_site_adp_type
    _atom_site_calc_flag
    _atom_site_refinement_flags
    _atom_site_occupancy
    _atom_site_disorder_assembly
    _atom_site_disorder_group
    C C1 -0.13204(15) 0.9367(2) 0.43372(11) 0.0635(4) Uani d . 1 . .
    H H1A -0.2035 0.9372 0.3918 0.095 Uiso calc R 1 . .
    H H1B -0.1042 1.0476 0.4447 0.095 Uiso calc R 1 . .
    H H1C -0.1479 0.8893 0.4811 0.095 Uiso calc R 1 . .
    C C2 -0.07201(11) 0.68523(16) 0.39019(7) 0.0404(3) Uani d . 1 . .
    C C3 0.02668(11) 0.59332(15) 0.36509(7) 0.0395(3) Uani d . 1 . .
    H H3 0.0329 0.6362 0.3131 0.047 Uiso calc R 1 . .
    C C4 -0.01013(11) 0.41471(17) 0.35462(8) 0.0421(3) Uani d . 1 . .
    C C5 -0.10242(17) 0.2143(2) 0.26180(11) 0.0722(5) Uani d . 1 . .
    H H5A -0.0371 0.1390 0.2762 0.108 Uiso calc R 1 . .
    H H5B -0.1390 0.2036 0.2058 0.108 Uiso calc R 1 . .
    H H5C -0.1595 0.1898 0.2922 0.108 Uiso calc R 1 . .
    C C6 0.14750(11) 0.61262(17) 0.42412(8) 0.0424(3) Uani d . 1 . .
    H H6A 0.1692 0.7282 0.4279 0.051 Uiso calc R 1 . .
    H H6B 0.1413 0.5765 0.4766 0.051 Uiso calc R 1 . .
    C C7 0.24446(11) 0.51492(15) 0.39988(8) 0.0389(3) Uani d . 1 . .
    C C8 0.26120(11) 0.52716(16) 0.32288(8) 0.0403(3) Uani d . 1 . .
    H H8 0.2142 0.5980 0.2861 0.048 Uiso calc R 1 . .
    C C9 0.34815(11) 0.43345(15) 0.30108(8) 0.0390(3) Uani d . 1 . .
    C C10 0.41922(11) 0.32810(16) 0.35617(8) 0.0411(3) Uani d . 1 . .
    C C11 0.40304(11) 0.31759(16) 0.43313(8) 0.0429(3) Uani d . 1 . .
    C C12 0.31541(11) 0.41072(16) 0.45482(8) 0.0426(3) Uani d . 1 . .
    H H12 0.3044 0.4030 0.5064 0.051 Uiso calc R 1 . .
    C C13 0.30064(15) 0.5376(2) 0.16826(9) 0.0598(4) Uani d . 1 . .
    H H13A 0.2188 0.5060 0.1589 0.090 Uiso calc R 1 . .
    H H13B 0.3260 0.5284 0.1194 0.090 Uiso calc R 1 . .
    H H13C 0.3097 0.6494 0.1868 0.090 Uiso calc R 1 . .
    C C14 0.61684(16) 0.2734(3) 0.35421(15) 0.0899(7) Uani d . 1 . .
    H H14A 0.6255 0.3796 0.3318 0.135 Uiso calc R 1 . .
    H H14B 0.6648 0.1946 0.3348 0.135 Uiso calc R 1 . .
    H H14C 0.6419 0.2792 0.4114 0.135 Uiso calc R 1 . .
    C C15 0.47068(17) 0.2007(2) 0.56275(10) 0.0675(5) Uani d . 1 . .
    H H15A 0.4958 0.3047 0.5876 0.101 Uiso calc R 1 . .
    H H15B 0.5227 0.1153 0.5893 0.101 Uiso calc R 1 . .
    H H15C 0.3911 0.1778 0.5665 0.101 Uiso calc R 1 . .
    O O1 -0.04280(9) 0.84060(12) 0.40905(6) 0.0532(3) Uani d . 1 . .
    O O2 -0.16628(8) 0.62656(13) 0.39094(6) 0.0558(3) Uani d . 1 . .
    O O3 -0.06001(10) 0.38021(14) 0.27852(6) 0.0579(3) Uani d . 1 . .
    O O4 0.00316(11) 0.31615(13) 0.40747(6) 0.0613(3) Uani d . 1 . .
    O O5 0.37059(9) 0.43260(12) 0.22680(6) 0.0505(3) Uani d . 1 . .
    O O6 0.49714(9) 0.22459(13) 0.33151(6) 0.0539(3) Uani d . 1 . .
    O O7 0.47421(10) 0.20690(14) 0.48168(6) 0.0623(3) Uani d . 1 . .
loop_
    _atom_site_aniso_label
    _atom_site_aniso_U_11
    _atom_site_aniso_U_22
    _atom_site_aniso_U_33
    _atom_site_aniso_U_12
    _atom_site_aniso_U_13
    _atom_site_aniso_U_23
    C1 0.0574(9) 0.0518(9) 0.0869(12) 0.0155(7) 0.0283(8) -0.0038(8)
    C2 0.0369(6) 0.0443(7) 0.0404(6) 0.0060(5) 0.0103(5) 0.0068(5)
    C3 0.0389(6) 0.0423(7) 0.0400(6) 0.0047(5) 0.0150(5) 0.0049(5)
    C4 0.0364(6) 0.0462(7) 0.0450(7) 0.0040(5) 0.0122(5) 0.0005(6)
    C5 0.0692(11) 0.0745(12) 0.0693(11) -0.0141(9) 0.0099(9) -0.0216(9)
    C6 0.0380(6) 0.0429(7) 0.0484(7) 0.0028(5) 0.0147(5) -0.0035(6)
    C7 0.0342(6) 0.0365(6) 0.0473(7) -0.0008(5) 0.0125(5) -0.0037(5)
    C8 0.0371(6) 0.0375(6) 0.0481(7) 0.0036(5) 0.0136(5) 0.0034(5)
    C9 0.0380(6) 0.0365(6) 0.0451(7) -0.0021(5) 0.0150(5) -0.0022(5)
    C10 0.0377(6) 0.0360(6) 0.0505(7) 0.0036(5) 0.0124(5) -0.0061(5)
    C11 0.0420(7) 0.0383(7) 0.0467(7) 0.0038(5) 0.0078(5) -0.0010(5)
    C12 0.0432(7) 0.0438(7) 0.0422(7) 0.0014(5) 0.0129(5) -0.0018(5)
    C13 0.0678(10) 0.0642(10) 0.0507(8) 0.0134(8) 0.0206(7) 0.0094(7)
    C14 0.0486(10) 0.1037(16) 0.1212(18) 0.0205(10) 0.0282(10) -0.0129(13)
    C15 0.0708(11) 0.0756(12) 0.0525(9) 0.0189(9) 0.0081(8) 0.0119(8)
    O1 0.0482(5) 0.0417(5) 0.0760(7) 0.0066(4) 0.0271(5) 0.0019(5)
    O2 0.0393(5) 0.0585(6) 0.0730(7) 0.0012(4) 0.0202(5) -0.0026(5)
    O3 0.0628(6) 0.0628(7) 0.0462(6) -0.0067(5) 0.0098(5) -0.0055(5)
    O4 0.0764(8) 0.0473(6) 0.0553(6) -0.0060(5) 0.0061(5) 0.0080(5)
    O5 0.0555(6) 0.0529(6) 0.0487(5) 0.0127(4) 0.0238(4) 0.0057(4)
    O6 0.0521(6) 0.0520(6) 0.0598(6) 0.0174(4) 0.0176(5) -0.0061(5)
    O7 0.0716(7) 0.0625(7) 0.0521(6) 0.0302(6) 0.0134(5) 0.0090(5)
_geom_special_details
;
All esds (except the esd in the dihedral angle between two l.s. planes) are
estimated using the full covariance matrix. The cell esds are taken into
account individually in the estimation of esds in distances, angles and
torsion angles; correlations between esds in cell parameters are only used
when they are defined by crystal symmetry. An approximate (isotropic)
treatment of cell esds is used for estimating esds involving l.s. planes.
;
loop_
    _geom_bond_atom_site_label_1
    _geom_bond_atom_site_label_2
    _geom_bond_site_symmetry_2
    _geom_bond_distance
    _geom_bond_publ_flag
    C1 O1 . 1.4411(17) ?
    C1 H1A . 0.9600 ?
    C1 H1B . 0.9600 ?
    C1 H1C . 0.9600 ?
    C2 O2 . 1.1973(16) ?
    C2 O1 . 1.3262(17) ?
    C2 C3 . 1.5159(17) ?
    C3 C4 . 1.5104(19) ?
    C3 C6 . 1.5298(18) ?
    C3 H3 . 0.9800 ?
    C4 O4 . 1.1941(16) ?
    C4 O3 . 1.3296(16) ?
    C5 O3 . 1.439(2) ?
    C5 H5A . 0.9600 ?
    C5 H5B . 0.9600 ?
    C5 H5C . 0.9600 ?
    C6 C7 . 1.5165(17) ?
    C6 H6A . 0.9700 ?
    C6 H6B . 0.9700 ?
    C7 C12 . 1.3839(18) ?
    C7 C8 . 1.3907(18) ?
    C8 C9 . 1.3869(17) ?
    C8 H8 . 0.9300 ?
    C9 O5 . 1.3668(15) ?
    C9 C10 . 1.3915(18) ?
    C10 O6 . 1.3756(15) ?
    C10 C11 . 1.3864(19) ?
    C11 O7 . 1.3630(16) ?
    C11 C12 . 1.3898(18) ?
    C12 H12 . 0.9300 ?
    C13 O5 . 1.4175(18) ?
    C13 H13A . 0.9600 ?
    C13 H13B . 0.9600 ?
    C13 H13C . 0.9600 ?
    C14 O6 . 1.408(2) ?
    C14 H14A . 0.9600 ?
    C14 H14B . 0.9600 ?
    C14 H14C . 0.9600 ?
    C15 O7 . 1.4086(19) ?
    C15 H15A . 0.9600 ?
    C15 H15B . 0.9600 ?
    C15 H15C . 0.9600 ?
loop_
    _geom_angle_atom_site_label_1
    _geom_angle_atom_site_label_2
    _geom_angle_atom_site_label_3
    _geom_angle_site_symmetry_1
    _geom_angle_site_symmetry_3
    _geom_angle
    _geom_angle_publ_flag
    O1 C1 H1A . . 109.5 ?
    O1 C1 H1B . . 109.5 ?
    H1A C1 H1B . . 109.5 ?
    O1 C1 H1C . . 109.5 ?
    H1A C1 H1C . . 109.5 ?
    H1B C1 H1C . . 109.5 ?
    O2 C2 O1 . . 123.81(12) ?
    O2 C2 C3 . . 124.33(12) ?
    O1 C2 C3 . . 111.83(11) ?
    C4 C3 C2 . . 107.15(10) ?
    C4 C3 C6 . . 111.45(10) ?
    C2 C3 C6 . . 113.29(10) ?
    C4 C3 H3 . . 108.3 ?
    C2 C3 H3 . . 108.3 ?
    C6 C3 H3 . . 108.3 ?
    O4 C4 O3 . . 123.82(13) ?
    O4 C4 C3 . . 124.86(12) ?
    O3 C4 C3 . . 111.32(11) ?
    O3 C5 H5A . . 109.5 ?
    O3 C5 H5B . . 109.5 ?
    H5A C5 H5B . . 109.5 ?
    O3 C5 H5C . . 109.5 ?
    H5A C5 H5C . . 109.5 ?
    H5B C5 H5C . . 109.5 ?
    C7 C6 C3 . . 112.73(10) ?
    C7 C6 H6A . . 109.0 ?
    C3 C6 H6A . . 109.0 ?
    C7 C6 H6B . . 109.0 ?
    C3 C6 H6B . . 109.0 ?
    H6A C6 H6B . . 107.8 ?
    C12 C7 C8 . . 119.96(11) ?
    C12 C7 C6 . . 119.38(11) ?
    C8 C7 C6 . . 120.66(11) ?
    C9 C8 C7 . . 119.87(12) ?
    C9 C8 H8 . . 120.1 ?
    C7 C8 H8 . . 120.1 ?
    O5 C9 C8 . . 124.92(12) ?
    O5 C9 C10 . . 114.85(11) ?
    C8 C9 C10 . . 120.22(12) ?
    O6 C10 C11 . . 120.62(12) ?
    O6 C10 C9 . . 119.40(12) ?
    C11 C10 C9 . . 119.70(11) ?
    O7 C11 C10 . . 115.20(11) ?
    O7 C11 C12 . . 124.66(12) ?
    C10 C11 C12 . . 120.08(12) ?
    C7 C12 C11 . . 120.16(12) ?
    C7 C12 H12 . . 119.9 ?
    C11 C12 H12 . . 119.9 ?
    O5 C13 H13A . . 109.5 ?
    O5 C13 H13B . . 109.5 ?
    H13A C13 H13B . . 109.5 ?
    O5 C13 H13C . . 109.5 ?
    H13A C13 H13C . . 109.5 ?
    H13B C13 H13C . . 109.5 ?
    O6 C14 H14A . . 109.5 ?
    O6 C14 H14B . . 109.5 ?
    H14A C14 H14B . . 109.5 ?
    O6 C14 H14C . . 109.5 ?
    H14A C14 H14C . . 109.5 ?
    H14B C14 H14C . . 109.5 ?
    O7 C15 H15A . . 109.5 ?
    O7 C15 H15B . . 109.5 ?
    H15A C15 H15B . . 109.5 ?
    O7 C15 H15C . . 109.5 ?
    H15A C15 H15C . . 109.5 ?
    H15B C15 H15C . . 109.5 ?
    C2 O1 C1 . . 115.31(11) ?
    C4 O3 C5 . . 116.19(13) ?
    C9 O5 C13 . . 117.23(11) ?
    C10 O6 C14 . . 114.95(12) ?
    C11 O7 C15 . . 118.30(12) ?
loop_
    _geom_hbond_atom_site_label_D
    _geom_hbond_atom_site_label_H
    _geom_hbond_atom_site_label_A
    _geom_hbond_site_symmetry_A
    _geom_hbond_distance_DH
    _geom_hbond_distance_HA
    _geom_hbond_distance_DA
    _geom_hbond_angle_DHA
    _geom_hbond_publ_flag
    C5 H5b O2 2_445 0.96 2.54 3.353(2) 142 yes
    C5 H5a O5 2_545 0.96 2.57 3.503(2) 164 yes
    C3 H3 O6 2_555 0.98 2.54 3.499(2) 168 yes
data_global
_journal_date_recd_electronic     2010-04-28
_journal_date_accepted     2010-04-30
_journal_name_full     'Acta Crystallographica, Section E'
_journal_year     2010
_journal_volume     66
_journal_issue      6
_journal_page_first     o1384
_journal_page_last     o1384
_journal_paper_category     QO
_journal_coeditor_code     PV2277
_publ_contact_author_name     'Shou-Xin Liu'
_publ_contact_author_address
;
College of Chemical & Pharmaceutical Engineering, Hebei University of Science &
 Technology, Shijiazhuang 050018, People Republic of China
;
_publ_contact_author_email     chlsx@263.net
_publ_contact_author_fax     '86-0311-88632254'
_publ_contact_author_phone     '86-0311-88632254'
_publ_section_title
;
Dimethyl 2-(2,4,6-trimethoxybenzyl)malonate
;
loop_
    _publ_author_name
    _publ_author_footnote
    _publ_author_address
    'Liu, Shou-Xin' .
;
College of Chemical & Pharmaceutical Engineering
Hebei University of Science & Technology
Shijiazhuang 050018
People's Republic of China
;
    'Lu, Xin' .
;
College of Chemical & Pharmaceutical Engineering
Hebei University of Science & Technology
Shijiazhuang 050018
People's Republic of China
;
    'Gao, Shi-Rui' .
;
College of Chemical & Pharmaceutical Engineering
Hebei University of Science & Technology
Shijiazhuang 050018
People's Republic of China
;
    'Han, Jian-Rong' .
;
College of Sciences
Hebei University of Science & Technology
Shijiazhuang 050018
People's Republic of China
;
    'Zhen, Xiao-Li' .
;
College of Sciences
Hebei University of Science & Technology
Shijiazhuang 050018
People's Republic of China
;
