# Supplementary material for: Dimethyl 2-(2,4,6-trimethoxy­benz­yl)malonate
Source: Acta Crystallogr Sect E Struct Rep Online. 2010 May 19;66(Pt 6):o1384. doi: 10.1107/S1600536810015928 (PMC2979614; doi:10.1107/S1600536810015928)
Supplement: Supplementary file 2 [file e-66-o1384-Isup2.hkl]

# 
# h,k,l, Fc-squared, Fo-squared, sigma(Fo-squared) and status flag 
# 
data_I
_shelx_title ' KD6_0m in P2(1)/n' 
_shelx_refln_list_code          4 
_shelx_F_calc_maximum      138.85 
_exptl_crystal_F_000       664.00 
_reflns_d_resolution_high  0.7505 
 
loop_ 
 _symmetry_equiv_pos_as_xyz 
 'x, y, z' 
 '-x+1/2, y+1/2, -z+1/2' 
 '-x, -y, -z' 
 'x-1/2, -y-1/2, z-1/2' 
 
_cell_length_a    11.6173 
_cell_length_b     8.1192 
_cell_length_c    17.2358 
_cell_angle_alpha  90.000 
_cell_angle_beta  103.968 
_cell_angle_gamma  90.000 
 
_shelx_F_squared_multiplier     1.000 
 
loop_ 
 _refln_index_h 
 _refln_index_k 
 _refln_index_l 
 _refln_F_squared_calc 
 _refln_F_squared_meas 
 _refln_F_squared_sigma 
 _refln_observed_status 
   2   0   0    13302.80    11580.06    215.21 o 
   4   0   0      211.02      212.64      5.11 o 
   6   0   0     1607.32     1621.32     30.09 o 
   8   0   0      539.60      553.99     12.64 o 
  10   0   0       27.08       26.10      2.55 o 
  12   0   0       95.86       96.78      4.95 o 
  14   0   0        0.03       -0.90      1.50 o 
   1   1   0      196.19      216.08      3.04 o 
   2   1   0     2607.71     2650.43     26.52 o 
   3   1   0     9887.61    10159.45    100.30 o 
   4   1   0     1286.47     1357.39     14.35 o 
   5   1   0      890.68      978.82     13.32 o 
   6   1   0       44.77       55.83      1.55 o 
   7   1   0       66.50       83.34      2.49 o 
   8   1   0        9.41        7.05      0.95 o 
   9   1   0       36.32       31.75      3.38 o 
  10   1   0       35.29       30.06      1.85 o 
  11   1   0       18.52       21.83      1.80 o 
  12   1   0       38.38       40.27      2.49 o 
  13   1   0       25.57       31.41      2.55 o 
  14   1   0       30.28       34.96      4.50 o 
   0   2   0     1492.35     1456.25     18.01 o 
   1   2   0      100.79      121.54      1.44 o 
   2   2   0    19280.03    17186.63    478.53 o 
   3   2   0       65.20       56.05      1.23 o 
   4   2   0      142.41      151.06      8.98 o 
   5   2   0     2961.76     2870.84     29.48 o 
   6   2   0       51.29       58.84      1.67 o 
   7   2   0      457.03      439.41      6.08 o 
   8   2   0       11.55       14.22      1.35 o 
   9   2   0      777.38      738.99     11.66 o 
  10   2   0      255.85      235.46      5.36 o 
  11   2   0      111.23      106.76      3.60 o 
  12   2   0        1.32        0.05      1.00 o 
  13   2   0       11.34       14.79      1.87 o 
  14   2   0        2.31        2.62      1.38 o 
   1   3   0     2403.54     2377.32     20.70 o 
   2   3   0      840.54      852.78      7.92 o 
   3   3   0      138.14      126.20      1.86 o 
   4   3   0       45.72       61.44      1.29 o 
   5   3   0     1517.20     1501.00     13.94 o 
   6   3   0       18.24       14.33      0.98 o 
   7   3   0      350.36      372.88      5.46 o 
   8   3   0       83.43       80.91      2.31 o 
   9   3   0        8.96        9.58      2.01 o 
  10   3   0        4.47        3.64      0.94 o 
  11   3   0        6.41        5.65      1.42 o 
  12   3   0        8.08       11.06      1.59 o 
  13   3   0       16.55       15.30      1.85 o 
  14   3   0        1.11        3.75      2.10 o 
   0   4   0      664.59      696.29     10.71 o 
   1   4   0      172.84      186.10      2.36 o 
   2   4   0      327.95      362.72      3.96 o 
   3   4   0        0.25        0.12      0.30 o 
   4   4   0      551.19      546.42      5.79 o 
   5   4   0      146.39      146.13      2.35 o 
   6   4   0      259.94      234.66      3.35 o 
   7   4   0      472.94      425.58      5.23 o 
   8   4   0      552.71      534.44      6.42 o 
   9   4   0      182.21      176.49      3.21 o 
  10   4   0       98.26       99.41      2.44 o 
  11   4   0       18.36       21.06      1.63 o 
  12   4   0        1.76        0.43      1.12 o 
  13   4   0       16.98       16.71      3.52 o 
   1   5   0        0.01        0.67      0.41 o 
   2   5   0       35.43       47.42      1.16 o 
   3   5   0      180.52      168.27      2.46 o 
   4   5   0       37.39       39.77      1.19 o 
   5   5   0      364.67      355.64      4.40 o 
   6   5   0        0.76        0.85      0.53 o 
   7   5   0       85.21       79.89      1.97 o 
   8   5   0      203.17      200.02      3.39 o 
   9   5   0        0.01        0.18      0.75 o 
  10   5   0        0.84        1.54      0.88 o 
  11   5   0        0.02       -0.15      0.87 o 
  12   5   0        0.68       -0.03      1.35 o 
  13   5   0        0.00        1.50      1.95 o 
   0   6   0        2.93        0.53      0.58 o 
   1   6   0       29.64       28.70      1.96 o 
   2   6   0       20.41       22.30      0.93 o 
   3   6   0      563.09      552.08      6.08 o 
   4   6   0      152.17      148.49      2.51 o 
   5   6   0        3.83        2.87      0.65 o 
   6   6   0      797.76      772.90      9.93 o 
   7   6   0       12.97       15.92      1.32 o 
   8   6   0       92.18       92.39      2.73 o 
   9   6   0       20.84       19.65      1.55 o 
  10   6   0       13.51       15.95      1.65 o 
  11   6   0        5.46        5.08      1.18 o 
  12   6   0        7.17        9.00      1.77 o 
   1   7   0       39.16       34.25      1.42 o 
   2   7   0       11.35       10.17      0.88 o 
   3   7   0     1251.97     1253.84     12.36 o 
   4   7   0        8.17        6.18      1.04 o 
   5   7   0      203.94      211.69      4.14 o 
   6   7   0       77.16       89.06      2.62 o 
   7   7   0        2.54        1.62      0.92 o 
   8   7   0       22.78       25.67      1.71 o 
   9   7   0       19.95       19.16      1.60 o 
  10   7   0        7.33        8.09      1.59 o 
  11   7   0        9.43        9.30      2.85 o 
   0   8   0      223.13      231.78      5.08 o 
   1   8   0       58.32       58.43      2.74 o 
   2   8   0      138.26      133.08      3.12 o 
   3   8   0      111.62      115.19      2.97 o 
   4   8   0       44.40       46.88      2.00 o 
   5   8   0        1.86        1.61      0.86 o 
   6   8   0        0.08       -0.44      0.77 o 
   7   8   0        8.04        6.93      1.38 o 
   8   8   0        0.04        1.79      1.26 o 
   9   8   0        0.68        1.63      1.32 o 
  10   8   0       11.35       14.25      3.15 o 
   1   9   0      232.56      245.08      5.89 o 
   2   9   0       85.38       99.56      2.91 o 
   3   9   0        1.86        0.37      1.00 o 
   4   9   0        1.03       -0.02      1.00 o 
   5   9   0        0.62        2.17      1.22 o 
   6   9   0       12.79       17.83      1.95 o 
   7   9   0       13.32       14.51      1.90 o 
   8   9   0       10.69       16.35      2.05 o 
   5  10   0        4.03        6.15      2.10 o 
 -13   0   1        2.85        1.95      1.65 o 
 -11   0   1       68.21       66.62      3.90 o 
  -9   0   1      534.77      536.05     12.79 o 
  -7   0   1      708.23      691.25     14.62 o 
  -5   0   1      578.49      595.62     12.22 o 
  -3   0   1     2655.47     2703.09     47.29 o 
  -1   0   1      459.79      357.88      6.74 o 
   1   0   1     5443.98     5041.01     92.82 o 
   3   0   1     7580.53     7649.09     74.50 o 
   5   0   1        0.26        1.20      0.60 o 
   7   0   1        0.28        0.00      0.75 o 
   9   0   1        2.40        3.45      1.35 o 
  11   0   1      103.75       99.04      4.80 o 
  13   0   1       43.09       41.10      3.60 o 
 -14   1   1        0.47        0.00      1.06 o 
 -13   1   1        1.26        2.74      1.22 o 
 -12   1   1       80.30       77.12      3.18 o 
 -11   1   1        0.88       -0.18      0.83 o 
 -10   1   1       81.89       81.79      3.15 o 
  -9   1   1        2.60        5.65      3.07 o 
  -8   1   1        1.93        4.26      0.90 o 
  -7   1   1      108.31       84.08      2.55 o 
  -6   1   1       23.38       19.19      1.80 o 
  -5   1   1     1163.89     1184.37     15.77 o 
  -4   1   1       34.61       29.65      1.80 o 
  -3   1   1     5392.94     5552.42     55.04 o 
  -2   1   1     1436.10     1422.61     14.52 o 
  -1   1   1       55.03       64.64      8.86 o 
   0   1   1     5186.36     4821.78     61.88 o 
   1   1   1     7867.03     7459.01    371.14 o 
   2   1   1     5922.26     6526.13     55.34 o 
   3   1   1      325.02      269.03      3.42 o 
   4   1   1      661.01      662.95      6.36 o 
   5   1   1      547.86      593.85      7.11 o 
   6   1   1       45.70       60.08      1.61 o 
   7   1   1     1051.16     1094.70     12.53 o 
   8   1   1       28.74       26.08      1.54 o 
   9   1   1       45.03       46.44      2.23 o 
  10   1   1       16.24       18.18      1.64 o 
  11   1   1        0.32        0.26      0.90 o 
  12   1   1      246.49      251.80      6.05 o 
  13   1   1       37.30       46.06      2.70 o 
  14   1   1        4.53        6.38      1.59 o 
 -14   2   1        9.60       14.56      2.02 o 
 -13   2   1        1.36        2.18      1.65 o 
 -12   2   1       22.94       21.19      1.91 o 
 -11   2   1        5.08        3.80      1.11 o 
 -10   2   1       19.99       16.63      1.54 o 
  -9   2   1       13.60       17.48      1.48 o 
  -8   2   1        1.40        3.52      0.69 o 
  -7   2   1      553.37      543.33      7.15 o 
  -6   2   1      115.82      125.66      3.02 o 
  -5   2   1        0.81        1.30      1.44 o 
  -4   2   1      218.40      234.15      4.04 o 
  -3   2   1       46.39       58.59      1.64 o 
  -2   2   1       29.07       26.13      1.26 o 
  -1   2   1      525.66      522.93      4.88 o 
   0   2   1     1580.89     1625.84     16.42 o 
   1   2   1    18327.42    16668.96    498.99 o 
   2   2   1     6952.02     6889.12     81.98 o 
   3   2   1       94.49       78.02      1.50 o 
   4   2   1      168.82      169.31      2.69 o 
   5   2   1        0.41        0.45      0.37 o 
   6   2   1       10.94       11.91      0.88 o 
   7   2   1        7.43       10.22      1.52 o 
   8   2   1       18.01       18.30      1.21 o 
   9   2   1      470.98      469.79      6.88 o 
  10   2   1        2.03        3.00      1.06 o 
  11   2   1        0.17        1.27      1.06 o 
  12   2   1        1.13        2.62      1.17 o 
  13   2   1        1.11        1.45      1.50 o 
  14   2   1        8.22        7.20      2.25 o 
 -14   3   1       45.28       45.00      4.05 o 
 -13   3   1        0.40        1.21      1.22 o 
 -12   3   1       12.98        9.19      1.65 o 
 -11   3   1       27.44       25.12      1.96 o 
 -10   3   1        4.64        7.20      1.26 o 
  -9   3   1       17.17       18.79      1.32 o 
  -8   3   1      114.31      104.36      2.59 o 
  -7   3   1      274.08      274.53      5.02 o 
  -6   3   1       30.64       26.81      1.72 o 
  -5   3   1      424.74      440.66      4.94 o 
  -4   3   1      773.36      845.02      8.20 o 
  -3   3   1     1057.89     1052.40      9.79 o 
  -2   3   1       19.30       16.80      0.80 o 
  -1   3   1      244.24      218.51      2.44 o 
   0   3   1      478.89      447.48      4.37 o 
   1   3   1      470.55      489.86      4.78 o 
   2   3   1       11.58       10.38      0.46 o 
   3   3   1     3860.41     3869.67     33.49 o 
   4   3   1     2524.13     2411.51     21.44 o 
   5   3   1     1724.93     1694.38     18.13 o 
   6   3   1        8.81        9.00      0.83 o 
   7   3   1      269.45      244.79      5.08 o 
   8   3   1        1.15        1.75      1.04 o 
   9   3   1      326.14      314.19      5.28 o 
  10   3   1      496.77      490.58      7.39 o 
  11   3   1       81.69       77.85      3.68 o 
  12   3   1       42.15       49.56      2.70 o 
  13   3   1       14.00       15.93      1.96 o 
  14   3   1       12.32       16.20      3.00 o 
 -13   4   1       14.50       12.24      1.80 o 
 -12   4   1        0.38        0.14      0.89 o 
 -11   4   1       68.76       64.01      2.36 o 
 -10   4   1       43.52       49.56      1.79 o 
  -9   4   1        0.43        0.70      0.61 o 
  -8   4   1       79.88       72.03      1.89 o 
  -7   4   1      578.84      549.40      6.35 o 
  -6   4   1       13.02       14.24      0.85 o 
  -5   4   1     1002.30      997.75      9.83 o 
  -4   4   1      304.14      271.21      3.39 o 
  -3   4   1        3.29        8.79      0.87 o 
  -2   4   1      325.05      310.97      3.53 o 
  -1   4   1     3168.07     3203.75     27.87 o 
   0   4   1      112.44      114.15      1.68 o 
   1   4   1      651.61      643.93      6.29 o 
   2   4   1      533.23      489.81      5.04 o 
   3   4   1      630.24      619.99      6.27 o 
   4   4   1      934.57      905.65      8.84 o 
   5   4   1       23.69       23.48      1.34 o 
   6   4   1      425.87      425.29      5.06 o 
   7   4   1      152.52      150.71      3.60 o 
   8   4   1      405.10      398.31      5.25 o 
   9   4   1        6.51        6.12      0.85 o 
  10   4   1       27.59       28.90      1.72 o 
  11   4   1       15.71       15.74      1.80 o 
  12   4   1        6.95        9.11      1.58 o 
  13   4   1        0.35        0.22      1.27 o 
 -13   5   1        5.17        7.05      2.40 o 
 -12   5   1        7.04        6.93      1.54 o 
 -11   5   1       24.35       25.46      1.80 o 
 -10   5   1        0.08       -0.22      0.90 o 
  -9   5   1       12.31       12.02      1.03 o 
  -8   5   1        0.54        0.89      0.62 o 
  -7   5   1      189.90      169.78      2.93 o 
  -6   5   1      476.17      460.86      5.51 o 
  -5   5   1      189.95      201.88      3.49 o 
  -4   5   1       35.59       40.90      1.23 o 
  -3   5   1      152.88      147.65      2.24 o 
  -2   5   1      522.27      512.04      5.45 o 
  -1   5   1      264.01      270.84      3.28 o 
   0   5   1      325.31      314.70      3.66 o 
   1   5   1        1.17        1.82      0.38 o 
   2   5   1        2.85        1.10      0.36 o 
   3   5   1       95.63      100.79      1.78 o 
   4   5   1       96.75       86.08      1.71 o 
   5   5   1      259.07      253.77      3.46 o 
   6   5   1      785.19      759.43      8.10 o 
   7   5   1      216.09      203.74      3.41 o 
   8   5   1      127.74      120.98      3.05 o 
   9   5   1       12.36       10.53      1.18 o 
  10   5   1        4.99        2.95      0.95 o 
  11   5   1        0.00        0.29      0.92 o 
  12   5   1       17.36       16.73      1.63 o 
  13   5   1       13.68       15.45      3.00 o 
 -12   6   1        2.41        3.94      1.21 o 
 -11   6   1        1.91        1.37      1.00 o 
 -10   6   1       15.65       16.24      1.48 o 
  -9   6   1        4.83        5.67      1.30 o 
  -8   6   1      117.47      113.62      3.04 o 
  -7   6   1       77.50       71.41      1.93 o 
  -6   6   1      418.52      400.20      5.12 o 
  -5   6   1        4.54        4.39      0.66 o 
  -4   6   1       24.03       24.85      1.09 o 
  -3   6   1      133.21      141.37      2.37 o 
  -2   6   1        0.74        0.31      0.43 o 
  -1   6   1        7.90        8.77      0.82 o 
   0   6   1       28.93       27.47      1.39 o 
   1   6   1        1.30        2.18      0.46 o 
   2   6   1       20.55       18.47      0.87 o 
   3   6   1        1.54        2.69      0.56 o 
   4   6   1      808.69      789.93      9.74 o 
   5   6   1      397.93      397.45      5.90 o 
   6   6   1        0.78        1.22      0.83 o 
   7   6   1      120.48      116.50      3.00 o 
   8   6   1       16.08       14.57      1.55 o 
   9   6   1       24.91       25.20      1.66 o 
  10   6   1       41.01       47.55      2.21 o 
  11   6   1        2.65        3.43      1.15 o 
  12   6   1        3.06        2.10      2.40 o 
 -11   7   1        3.13        3.10      1.13 o 
 -10   7   1        8.05        5.81      1.24 o 
  -9   7   1       11.16       11.65      1.39 o 
  -8   7   1        3.59        2.77      1.19 o 
  -7   7   1       95.63       99.44      2.85 o 
  -6   7   1        5.09        5.78      1.22 o 
  -5   7   1      438.47      422.75      6.38 o 
  -4   7   1       28.32       29.40      1.32 o 
  -3   7   1      336.92      330.02      4.38 o 
  -2   7   1       19.33       17.75      0.97 o 
  -1   7   1        1.09        0.41      0.52 o 
   0   7   1       27.13       28.38      1.65 o 
   1   7   1       58.43       53.53      1.49 o 
   2   7   1        0.10       -0.68      0.68 o 
   3   7   1      568.22      579.47      7.82 o 
   4   7   1        5.83        3.89      0.99 o 
   5   7   1       40.18       37.97      1.84 o 
   6   7   1        5.95        4.48      1.01 o 
   7   7   1       14.71        8.35      1.15 o 
   8   7   1       64.92       66.72      2.48 o 
   9   7   1        3.92        6.60      2.10 o 
  10   7   1        2.59        1.11      1.26 o 
  11   7   1        8.35        4.80      2.55 o 
 -10   8   1        0.49       -1.05      1.80 o 
  -9   8   1       14.95       13.50      1.52 o 
  -8   8   1        0.39        0.88      0.92 o 
  -7   8   1        0.42       -0.14      0.83 o 
  -6   8   1        0.89        1.22      0.89 o 
  -5   8   1       45.69       38.98      1.90 o 
  -4   8   1       73.89       69.22      2.59 o 
  -3   8   1        0.14        0.67      1.50 o 
  -2   8   1      144.30      157.33      2.92 o 
  -1   8   1       38.03       41.40      1.52 o 
   0   8   1        0.04       -1.06      1.16 o 
   1   8   1       15.46       11.59      1.15 o 
   2   8   1      149.44      137.45      3.17 o 
   3   8   1      175.33      170.49      3.67 o 
   4   8   1       35.33       32.61      1.75 o 
   5   8   1        8.60       11.19      2.40 o 
   6   8   1       11.70        9.81      1.47 o 
   7   8   1       15.48       16.52      1.79 o 
   8   8   1        6.98        6.25      1.47 o 
   9   8   1        8.92        9.40      1.69 o 
  -8   9   1        0.46        0.38      1.80 o 
  -7   9   1        0.23        0.99      1.26 o 
  -6   9   1       18.12       24.40      2.16 o 
  -5   9   1       30.23       30.60      2.02 o 
  -4   9   1        3.46        3.16      1.01 o 
  -3   9   1       45.20       52.65      2.69 o 
  -2   9   1      146.94      156.98      4.56 o 
  -1   9   1       16.69       19.65      2.85 o 
   0   9   1        7.68       13.50      2.40 o 
   1   9   1       63.70       63.75      2.86 o 
   2   9   1        0.42        0.82      1.12 o 
   3   9   1       13.13       16.84      2.62 o 
   4   9   1        6.30        6.54      1.43 o 
   5   9   1        0.77        0.46      1.11 o 
   6   9   1        5.97        4.11      1.43 o 
   7   9   1       16.70       19.71      2.77 o 
   8   9   1        2.72        1.50      2.10 o 
   0  10   1      153.87      185.95      7.65 o 
   1  10   1        1.22        1.65      1.65 o 
   2  10   1        5.19        6.45      2.10 o 
   3  10   1        0.06        0.00      1.35 o 
   4  10   1        0.98        2.18      1.32 o 
   5  10   1        2.52        1.11      1.32 o 
 -14   0   2        0.77        0.60      1.65 o 
 -12   0   2       18.18       21.15      2.70 o 
 -10   0   2      372.76      371.50     10.22 o 
  -8   0   2       41.70       53.26      3.00 o 
  -6   0   2     1616.20     1634.37     30.41 o 
  -2   0   2     5663.44     6267.18    107.99 o 
   0   0   2       69.16       89.02      1.80 o 
   2   0   2     1065.59     1127.16     13.99 o 
   4   0   2       69.40       68.57      1.38 o 
   6   0   2       14.83        6.45      1.05 o 
   8   0   2       32.42       22.05      1.95 o 
  10   0   2      252.39      263.71      8.11 o 
  12   0   2        8.29       10.05      2.25 o 
  14   0   2       63.03       50.86      4.20 o 
 -14   1   2        0.86       -0.15      2.10 o 
 -13   1   2        3.40        3.25      1.22 o 
 -12   1   2        0.00       -0.90      0.90 o 
 -11   1   2        4.53        5.37      1.17 o 
 -10   1   2      496.23      474.13     10.83 o 
  -9   1   2      162.13      158.76      4.03 o 
  -8   1   2      355.09      374.52      6.75 o 
  -7   1   2      875.49      900.44     12.97 o 
  -6   1   2       40.87       25.37      1.32 o 
  -5   1   2      659.82      739.05     10.41 o 
  -4   1   2      737.83      696.58      7.89 o 
  -3   1   2     1077.66     1042.77     11.06 o 
  -2   1   2     3260.62     3483.33     29.96 o 
  -1   1   2      970.89      951.10     11.99 o 
   0   1   2      702.26      703.89      9.17 o 
   1   1   2     2268.94     2351.29     20.19 o 
   2   1   2      108.72      145.33      1.97 o 
   3   1   2      789.56      754.39      6.23 o 
   4   1   2        9.58       17.14      0.54 o 
   5   1   2      276.63      281.29      3.28 o 
   6   1   2      113.29      103.69      2.16 o 
   7   1   2       10.43       12.07      1.54 o 
   8   1   2      332.53      340.17      5.20 o 
   9   1   2      326.47      309.37      6.11 o 
  10   1   2      548.58      532.15      9.25 o 
  11   1   2       91.13       91.84      3.40 o 
  12   1   2       92.72       91.54      3.50 o 
  13   1   2       42.17       46.97      2.75 o 
  14   1   2        8.16        6.45      2.40 o 
 -14   2   2        1.24        3.45      1.38 o 
 -13   2   2        0.26       -0.41      1.00 o 
 -12   2   2        5.60        5.39      1.22 o 
 -11   2   2       34.34       36.50      3.53 o 
 -10   2   2      146.32      147.26      5.10 o 
  -9   2   2       19.25       20.86      2.18 o 
  -8   2   2       19.69       18.16      2.48 o 
  -7   2   2      175.63      158.05      3.03 o 
  -6   2   2      483.95      472.95      6.17 o 
  -5   2   2     1627.67     1737.03     23.89 o 
  -4   2   2     1624.28     1635.87     17.14 o 
  -3   2   2     2518.34     2530.70     22.17 o 
  -2   2   2      495.81      475.06      4.62 o 
  -1   2   2      611.93      559.44      6.06 o 
   0   2   2     1568.76     1517.32     13.21 o 
   1   2   2       40.47       44.06      1.11 o 
   2   2   2      162.61      162.38      1.95 o 
   3   2   2     7621.71     8011.54     68.59 o 
   4   2   2        1.96        5.38      0.53 o 
   5   2   2       22.22       16.51      0.67 o 
   6   2   2       57.06       63.69      1.35 o 
   7   2   2       13.35       12.30      1.10 o 
   8   2   2       49.50       52.64      1.81 o 
   9   2   2      796.65      781.72     10.05 o 
  10   2   2        3.92        4.29      1.11 o 
  11   2   2       17.48       21.88      1.88 o 
  12   2   2        0.34       -0.90      0.90 o 
  13   2   2       33.45       37.08      4.50 o 
  14   2   2        0.14        0.45      1.95 o 
 -14   3   2        9.13        7.65      2.40 o 
 -13   3   2        5.28        4.57      2.17 o 
 -12   3   2        3.98        4.87      1.38 o 
 -11   3   2       53.83       51.88      2.65 o 
 -10   3   2      131.54      126.24      3.82 o 
  -9   3   2       56.17       51.90      2.33 o 
  -8   3   2       43.56       41.55      1.98 o 
  -7   3   2        0.27        0.97      0.48 o 
  -6   3   2      176.03      199.52      2.92 o 
  -5   3   2       18.59       20.57      0.81 o 
  -4   3   2      665.92      603.42      6.14 o 
  -3   3   2      456.31      493.53      5.06 o 
  -2   3   2      305.54      307.09      3.32 o 
  -1   3   2      448.66      483.11      4.73 o 
   0   3   2     2566.39     2612.93     22.66 o 
   1   3   2       15.99       13.80      1.19 o 
   2   3   2     1134.06     1118.10     10.18 o 
   3   3   2     1210.27     1233.60      9.97 o 
   4   3   2      246.94      263.13      3.85 o 
   5   3   2       53.32       43.15      1.47 o 
   6   3   2       11.38       11.65      0.92 o 
   7   3   2      279.74      253.40      4.21 o 
   8   3   2      795.99      777.95      9.91 o 
   9   3   2       55.49       49.08      1.93 o 
  10   3   2       15.00       20.64      1.49 o 
  11   3   2       93.11       97.30      2.96 o 
  12   3   2        5.28        6.87      1.43 o 
  13   3   2        3.47        5.22      1.43 o 
 -13   4   2       59.25       71.29      3.03 o 
 -12   4   2       11.24       10.63      1.27 o 
 -11   4   2       25.09       22.57      1.53 o 
 -10   4   2        7.30        8.53      0.97 o 
  -9   4   2        1.38        0.02      0.59 o 
  -8   4   2       17.63       15.86      1.01 o 
  -7   4   2       12.69       13.13      0.89 o 
  -6   4   2      217.30      213.30      3.14 o 
  -5   4   2       70.59       62.48      1.45 o 
  -4   4   2       47.36       39.99      2.12 o 
  -3   4   2      689.05      706.89      7.02 o 
  -2   4   2       53.10       50.83      1.10 o 
  -1   4   2       42.54       56.55      1.16 o 
   0   4   2       60.77       66.92      1.21 o 
   1   4   2        0.41       -0.20      0.27 o 
   2   4   2     1570.29     1601.38     14.42 o 
   3   4   2      107.90      119.62      1.85 o 
   4   4   2       62.57       69.96      1.45 o 
   5   4   2     3530.35     3433.24     30.34 o 
   6   4   2        6.59        7.38      0.70 o 
   7   4   2      625.84      604.86      7.91 o 
   8   4   2        1.99        1.17      0.91 o 
   9   4   2       69.88       65.92      2.27 o 
  10   4   2       44.00       44.26      2.05 o 
  11   4   2        0.41        0.60      0.89 o 
  12   4   2        2.75        2.97      1.23 o 
  13   4   2        0.04       -1.50      1.50 o 
 -13   5   2       60.89       66.91      4.80 o 
 -12   5   2        3.26        3.58      2.77 o 
 -11   5   2       27.02       27.16      1.48 o 
 -10   5   2        9.66       10.84      1.09 o 
  -9   5   2        1.54        0.91      0.78 o 
  -8   5   2       30.94       29.79      1.32 o 
  -7   5   2        0.20        0.58      0.54 o 
  -6   5   2        1.13        1.99      0.62 o 
  -5   5   2        2.38        2.45      0.61 o 
  -4   5   2       23.63       28.91      1.21 o 
  -3   5   2      314.38      298.11      3.67 o 
  -2   5   2      285.59      294.05      3.56 o 
  -1   5   2      198.76      201.11      2.67 o 
   0   5   2      181.14      162.04      2.28 o 
   1   5   2      629.72      628.18      6.37 o 
   2   5   2        5.98        3.57      0.44 o 
   3   5   2      109.69      103.19      1.80 o 
   4   5   2       16.14       82.68      8.33 o 
   5   5   2      376.74      357.21      5.29 o 
   6   5   2     1176.39     1145.27     13.42 o 
   7   5   2      268.21      243.04      4.41 o 
   8   5   2       49.96       43.62      1.93 o 
   9   5   2        0.13       -0.69      0.69 o 
  10   5   2        7.25        6.12      1.39 o 
  11   5   2        3.43        1.52      0.98 o 
  12   5   2        0.16        0.22      1.19 o 
 -12   6   2        0.01       -1.15      1.15 o 
 -11   6   2        1.54        2.47      1.03 o 
 -10   6   2        8.00        8.85      2.33 o 
  -9   6   2        1.78        3.18      0.96 o 
  -8   6   2        4.20        3.76      0.76 o 
  -7   6   2       89.76       87.91      2.64 o 
  -6   6   2       13.95       15.72      1.34 o 
  -5   6   2      106.54      101.83      2.11 o 
  -4   6   2      366.31      375.88      4.66 o 
  -3   6   2      180.04      168.60      2.65 o 
  -2   6   2      733.40      737.55      7.60 o 
  -1   6   2        2.83        3.47      0.54 o 
   0   6   2      230.09      218.50      3.01 o 
   1   6   2      142.05      128.63      2.15 o 
   2   6   2        0.51        0.34      0.96 o 
   3   6   2      179.98      170.11      3.18 o 
   4   6   2      364.67      363.15      7.59 o 
   5   6   2      137.92      139.38      3.08 o 
   6   6   2       18.95       16.04      1.56 o 
   7   6   2      226.27      215.72      4.24 o 
   8   6   2       37.98       36.44      1.88 o 
   9   6   2       14.73       15.93      1.84 o 
  10   6   2        0.01        0.67      1.15 o 
  11   6   2        1.98        2.32      1.47 o 
  12   6   2        1.11       -0.15      2.10 o 
 -11   7   2       13.17       16.84      2.20 o 
 -10   7   2        2.38        4.65      1.10 o 
  -9   7   2        1.10        0.59      0.84 o 
  -8   7   2        0.00        1.00      0.88 o 
  -7   7   2        3.05        3.30      0.95 o 
  -6   7   2       15.57       14.32      1.02 o 
  -5   7   2       55.80       60.08      1.73 o 
  -4   7   2      157.49      158.09      3.24 o 
  -3   7   2        0.48        0.45      0.52 o 
  -2   7   2        4.19        4.31      0.67 o 
  -1   7   2       87.76       85.25      1.89 o 
   0   7   2       10.20       10.22      0.98 o 
   1   7   2      112.42      119.49      2.71 o 
   2   7   2        4.32        3.24      0.81 o 
   3   7   2        4.34        5.42      1.17 o 
   4   7   2       11.90       13.85      1.18 o 
   5   7   2      187.59      185.46      3.87 o 
   6   7   2      142.60      142.55      4.23 o 
   7   7   2       39.45       42.21      2.54 o 
   8   7   2       10.81        9.75      1.58 o 
   9   7   2        9.35        7.94      1.64 o 
  10   7   2       14.80       12.64      1.90 o 
  11   7   2        4.42        2.40      2.25 o 
 -10   8   2        1.75        2.63      1.21 o 
  -9   8   2        0.00       -0.86      0.86 o 
  -8   8   2       27.35       33.01      2.09 o 
  -7   8   2        5.22        6.76      1.09 o 
  -6   8   2       33.92       32.87      1.83 o 
  -5   8   2        3.70        4.69      1.01 o 
  -4   8   2      129.88      145.40      3.37 o 
  -3   8   2        3.82        3.99      0.76 o 
  -2   8   2      286.02      305.57      5.04 o 
  -1   8   2        8.54        8.29      1.18 o 
   0   8   2        7.20        7.59      0.98 o 
   1   8   2        1.57        2.92      1.27 o 
   2   8   2        0.56       -0.02      1.00 o 
   3   8   2        0.59       -0.83      0.83 o 
   4   8   2        0.16        0.66      1.00 o 
   5   8   2        5.39        2.77      1.17 o 
   6   8   2        3.12        3.40      1.50 o 
   7   8   2        9.55       12.69      1.75 o 
   8   8   2        0.03        1.18      1.30 o 
   9   8   2       27.06       20.40      3.30 o 
  -8   9   2       13.14       15.14      1.96 o 
  -7   9   2        2.63        3.27      1.12 o 
  -6   9   2        4.43        4.84      1.43 o 
  -5   9   2        0.83        1.65      1.65 o 
  -4   9   2        0.84        1.20      1.65 o 
  -3   9   2       50.25       47.56      3.90 o 
  -2   9   2        5.00        1.35      1.65 o 
  -1   9   2        0.00        0.15      1.06 o 
   0   9   2       68.22       71.32      3.08 o 
   1   9   2        3.32        3.97      1.27 o 
   2   9   2        7.50        7.71      1.37 o 
   3   9   2       32.03       33.77      2.33 o 
   4   9   2       30.67       30.99      4.05 o 
   5   9   2        2.07        0.70      1.11 o 
   6   9   2        9.48       15.40      3.97 o 
   7   9   2        0.03        1.20      1.38 o 
  -3  10   2        3.39        5.25      2.10 o 
  -2  10   2        5.95        5.10      2.25 o 
  -1  10   2       12.44       12.15      2.55 o 
   0  10   2       20.17       22.50      3.15 o 
   1  10   2        1.01        3.45      1.95 o 
   2  10   2        0.00       -0.30      1.17 o 
   3  10   2        0.04        0.52      1.27 o 
   4  10   2        0.03        1.05      1.50 o 
   5  10   2       11.47       11.70      2.85 o 
 -13   0   3        0.55       -0.90      1.35 o 
 -11   0   3        5.69        7.95      1.95 o 
  -9   0   3      628.26      611.63     14.15 o 
  -7   0   3      676.72      693.53     14.77 o 
  -5   0   3     5146.93     5512.54     95.81 o 
  -3   0   3      176.86      166.94      4.06 o 
  -1   0   3     2836.02     2894.70     50.39 o 
   1   0   3     3841.75     4013.19     48.10 o 
   3   0   3     1502.13     1479.40     15.08 o 
   5   0   3       85.27       72.51      1.56 o 
   7   0   3       18.73       16.95      1.80 o 
   9   0   3        4.37        6.75      1.65 o 
  11   0   3        9.64       12.75      2.25 o 
  13   0   3      134.80      145.27      6.45 o 
 -14   1   3        4.62        3.90      1.38 o 
 -13   1   3        6.56        5.55      1.43 o 
 -12   1   3        3.54        4.20      1.17 o 
 -11   1   3      182.82      177.49      8.03 o 
 -10   1   3       39.84       40.34      2.17 o 
  -9   1   3      899.67      917.62     13.80 o 
  -8   1   3      652.52      682.78     10.65 o 
  -7   1   3      602.19      573.44      8.95 o 
  -6   1   3      285.14      289.00      5.10 o 
  -5   1   3     2355.91     2242.00     28.52 o 
  -4   1   3     1390.33     1418.49     18.32 o 
  -3   1   3     4772.80     4945.37     60.46 o 
  -2   1   3     6601.15     6794.75     67.15 o 
  -1   1   3     3261.86     3233.61     60.58 o 
   0   1   3     3523.70     3635.23     35.60 o 
   1   1   3     6832.59     6675.57    263.71 o 
   2   1   3        5.60        8.97      1.12 o 
   3   1   3      579.45      612.36      5.22 o 
   4   1   3       37.53       48.12      0.90 o 
   5   1   3      301.42      298.33      3.08 o 
   6   1   3        5.64        6.91      0.53 o 
   7   1   3      252.72      267.15      3.50 o 
   8   1   3        0.54       -0.05      0.68 o 
   9   1   3        2.34        3.64      1.00 o 
  10   1   3      495.68      479.98      8.56 o 
  11   1   3      108.48      115.62      3.71 o 
  12   1   3      180.01      186.23      5.09 o 
  13   1   3        4.02        4.93      1.47 o 
  14   1   3        3.63        0.30      1.80 o 
 -14   2   3        2.61        1.86      1.32 o 
 -13   2   3        1.86        3.35      1.32 o 
 -12   2   3        3.81        3.53      1.22 o 
 -11   2   3        8.27        6.83      2.02 o 
 -10   2   3      400.72      372.33      7.27 o 
  -9   2   3      134.34      126.65      3.60 o 
  -8   2   3      132.15      118.72      3.29 o 
  -7   2   3      363.91      374.19      6.58 o 
  -6   2   3      415.93      368.95      8.58 o 
  -5   2   3     1710.03     1851.68     22.44 o 
  -4   2   3     5017.70     5281.48     45.55 o 
  -3   2   3      776.07      815.46      7.70 o 
  -2   2   3      999.78      938.55      8.56 o 
  -1   2   3       32.81       37.26      0.65 o 
   0   2   3       17.63       12.90      0.39 o 
   1   2   3      559.11      591.10      6.39 o 
   2   2   3      980.38      960.20      8.76 o 
   3   2   3      354.54      377.73      6.84 o 
   4   2   3        0.21        1.24      0.29 o 
   5   2   3      285.46      291.78      3.41 o 
   6   2   3      618.66      622.95      6.46 o 
   7   2   3       49.45       45.35      2.27 o 
   8   2   3        4.55        4.34      0.78 o 
   9   2   3       28.61       28.46      1.59 o 
  10   2   3      110.09      108.39      2.94 o 
  11   2   3      131.50      139.17      7.35 o 
  12   2   3       10.10       14.28      2.70 o 
  13   2   3        3.53        4.80      1.48 o 
  14   2   3       27.14       33.00      3.60 o 
 -14   3   3        8.21        8.19      1.70 o 
 -13   3   3        1.75       -0.43      1.12 o 
 -12   3   3       21.03       19.96      1.85 o 
 -11   3   3        8.40        7.90      1.87 o 
 -10   3   3       60.22       66.95      2.81 o 
  -9   3   3      216.13      206.66      4.87 o 
  -8   3   3        4.35        7.25      2.95 o 
  -7   3   3        0.05       -0.17      0.41 o 
  -6   3   3      377.25      379.57      4.58 o 
  -5   3   3       45.74       44.48      1.20 o 
  -4   3   3        3.24        7.19      0.65 o 
  -3   3   3       21.43       25.15      0.76 o 
  -2   3   3       16.93       19.37      0.50 o 
  -1   3   3      172.75      179.26      1.87 o 
   0   3   3      904.26      889.85      7.24 o 
   1   3   3      175.99      204.26      2.42 o 
   2   3   3     2523.92     2652.83     43.35 o 
   3   3   3       13.96       19.17      0.55 o 
   4   3   3      173.17      162.54      2.24 o 
   5   3   3     1364.39     1316.11     18.28 o 
   6   3   3      155.53      147.50      2.91 o 
   7   3   3        1.16        0.65      0.61 o 
   8   3   3      643.82      638.46      8.48 o 
   9   3   3       55.64       54.44      2.03 o 
  10   3   3        8.91        7.62      1.07 o 
  11   3   3        0.04        0.86      0.83 o 
  12   3   3        0.91       -0.65      1.04 o 
  13   3   3        1.85        1.88      1.32 o 
 -14   4   3       14.03       19.80      3.00 o 
 -13   4   3       13.70       20.23      1.73 o 
 -12   4   3       10.05       13.31      1.38 o 
 -11   4   3       16.53       15.92      1.38 o 
 -10   4   3        4.76        4.03      0.89 o 
  -9   4   3        7.87        7.02      0.83 o 
  -8   4   3       64.47       63.15      1.76 o 
  -7   4   3       22.57       22.48      1.06 o 
  -6   4   3        1.13        0.11      0.50 o 
  -5   4   3      147.83      154.62      2.45 o 
  -4   4   3        0.29        0.26      0.29 o 
  -3   4   3      417.89      457.07      5.10 o 
  -2   4   3      792.32      820.79      7.88 o 
  -1   4   3      320.51      316.60      4.04 o 
   0   4   3     2634.76     2726.23     23.83 o 
   1   4   3     1147.09     1245.76     11.40 o 
   2   4   3      587.11      599.80      8.73 o 
   3   4   3       28.14       35.67      0.94 o 
   4   4   3       54.55       60.50      1.30 o 
   5   4   3       60.49       56.80      1.26 o 
   6   4   3        2.69        3.88      0.75 o 
   7   4   3        7.83        6.47      0.95 o 
   8   4   3      131.84      128.78      3.08 o 
   9   4   3       21.03       21.67      1.52 o 
  10   4   3        0.01       -0.79      0.79 o 
  11   4   3        0.13       -0.83      0.83 o 
  12   4   3        1.27        2.13      1.70 o 
 -13   5   3       30.18       41.36      2.73 o 
 -12   5   3        8.60       10.14      1.32 o 
 -11   5   3        1.64        3.02      0.93 o 
 -10   5   3       20.71       20.01      1.28 o 
  -9   5   3       51.77       44.00      1.49 o 
  -8   5   3        0.89        0.09      0.56 o 
  -7   5   3       84.19       71.30      1.95 o 
  -6   5   3        6.18        7.71      0.72 o 
  -5   5   3        0.10       -0.14      0.39 o 
  -4   5   3      497.32      448.03      5.10 o 
  -3   5   3        0.08        0.07      0.37 o 
  -2   5   3     1195.73     1213.68     11.41 o 
  -1   5   3      837.43      863.00      9.58 o 
   0   5   3        0.01       -0.31      0.31 o 
   1   5   3      165.89      181.00      2.44 o 
   2   5   3      155.66      171.44      2.43 o 
   3   5   3       46.50       40.97      1.38 o 
   4   5   3      196.93      191.07      4.23 o 
   5   5   3       97.82      104.88      2.53 o 
   6   5   3      329.41      320.27      5.11 o 
   7   5   3       14.28       13.63      1.49 o 
   8   5   3       10.25        9.79      1.64 o 
   9   5   3      108.60      113.53      3.10 o 
  10   5   3       11.35       14.04      1.75 o 
  11   5   3        1.26        1.05      1.65 o 
  12   5   3        7.18        7.20      2.55 o 
 -12   6   3        4.60        4.95      1.51 o 
 -11   6   3       16.87       16.59      1.59 o 
 -10   6   3       10.35        8.60      1.03 o 
  -9   6   3        1.30        2.05      0.80 o 
  -8   6   3       32.20       33.60      1.45 o 
  -7   6   3      152.97      156.50      2.90 o 
  -6   6   3       57.58       63.86      1.72 o 
  -5   6   3      178.89      168.54      2.80 o 
  -4   6   3      295.38      274.59      3.74 o 
  -3   6   3       35.12       30.19      1.14 o 
  -2   6   3       50.09       53.50      1.39 o 
  -1   6   3       19.45       24.47      1.12 o 
   0   6   3      319.67      302.83      3.78 o 
   1   6   3       51.48       44.95      1.55 o 
   2   6   3       29.39       28.34      1.29 o 
   3   6   3        0.00       -0.49      0.49 o 
   4   6   3        8.54        9.38      0.94 o 
   5   6   3        7.58        9.67      1.93 o 
   6   6   3        4.48        7.96      1.45 o 
   7   6   3      164.12      151.58      4.34 o 
   8   6   3       10.32       10.46      1.95 o 
   9   6   3       15.03       12.31      1.64 o 
  10   6   3       13.55       15.28      1.87 o 
  11   6   3        3.67        4.95      2.25 o 
 -11   7   3        7.87       13.61      1.57 o 
 -10   7   3        0.38        0.64      0.84 o 
  -9   7   3        6.27        5.57      1.09 o 
  -8   7   3       36.82       39.09      1.61 o 
  -7   7   3       13.64       12.52      0.99 o 
  -6   7   3       29.49       28.96      1.60 o 
  -5   7   3       61.79       59.80      1.72 o 
  -4   7   3       51.33       50.14      1.67 o 
  -3   7   3      132.55      134.43      2.64 o 
  -2   7   3      116.19      119.06      2.40 o 
  -1   7   3        0.79       -0.50      0.57 o 
   0   7   3        0.01       -0.65      0.65 o 
   1   7   3       23.28       25.29      1.35 o 
   2   7   3        9.14        8.84      1.22 o 
   3   7   3       23.34       28.78      1.85 o 
   4   7   3       71.66       69.41      2.81 o 
   5   7   3      113.52      116.30      3.70 o 
   6   7   3      164.86      156.17      4.73 o 
   7   7   3      225.80      220.28      6.16 o 
   8   7   3        0.66        1.65      1.27 o 
   9   7   3       36.13       39.24      2.69 o 
  10   7   3        2.19       -1.65      1.80 o 
 -10   8   3       52.39       63.99      2.76 o 
  -9   8   3       10.75       15.62      1.58 o 
  -8   8   3       16.61       21.20      1.71 o 
  -7   8   3        1.00        2.37      1.10 o 
  -6   8   3        1.47        0.70      0.77 o 
  -5   8   3        4.67        4.58      0.78 o 
  -4   8   3       11.62       12.00      2.40 o 
  -3   8   3        5.36        2.40      1.00 o 
  -2   8   3      123.35      125.60      4.43 o 
  -1   8   3       13.88       13.02      1.44 o 
   0   8   3       17.45       12.15      1.43 o 
   1   8   3       81.50       78.35      3.45 o 
   2   8   3       15.11       12.47      1.48 o 
   3   8   3       62.81       58.19      2.70 o 
   4   8   3        7.55       10.58      1.58 o 
   5   8   3        4.37        2.48      1.57 o 
   6   8   3        5.40        8.85      4.72 o 
   7   8   3        0.06       -0.86      1.08 o 
   8   8   3        1.93        1.60      1.30 o 
   9   8   3       57.83       58.66      4.95 o 
  -8   9   3        5.75        5.62      1.59 o 
  -7   9   3       94.67      119.13      6.45 o 
  -6   9   3        0.42        2.40      1.95 o 
  -5   9   3        5.45        4.95      1.95 o 
  -4   9   3       20.22       19.20      2.85 o 
  -3   9   3       16.26       20.10      3.00 o 
  -2   9   3        5.09        3.07      1.17 o 
  -1   9   3        1.29        3.17      1.57 o 
   0   9   3        2.08        1.52      1.00 o 
   1   9   3        2.06        2.87      1.27 o 
   2   9   3        0.19        0.71      1.00 o 
   3   9   3        0.24        0.93      1.15 o 
   4   9   3        0.27       -0.34      1.11 o 
   5   9   3       36.64       43.62      3.83 o 
   6   9   3        0.81        0.57      1.32 o 
   7   9   3        0.77       -0.75      1.95 o 
  -5  10   3        2.23        3.30      2.10 o 
  -4  10   3        5.53       10.35      2.40 o 
  -3  10   3       19.48       22.50      3.30 o 
  -2  10   3        6.36        5.55      2.25 o 
  -1  10   3      106.76      121.84      6.45 o 
   0  10   3       53.34       51.91      4.35 o 
   1  10   3        0.36        0.88      1.26 o 
   2  10   3        0.09       -0.09      2.10 o 
   3  10   3        0.10       -1.04      1.04 o 
   4  10   3        1.35        1.99      1.30 o 
 -14   0   4       80.12       75.17      4.95 o 
 -12   0   4        0.36       -0.45      1.20 o 
 -10   0   4        0.78        1.95      1.20 o 
  -8   0   4      106.37      135.08      4.95 o 
  -6   0   4      259.08      260.19      6.76 o 
  -4   0   4     3520.15     3537.98     61.94 o 
  -2   0   4      258.71      246.59      5.12 o 
   0   0   4     9043.50     9346.47    848.48 o 
   2   0   4     2879.71     2789.18     27.58 o 
   4   0   4      946.61      953.38     10.25 o 
   6   0   4       63.20       60.16      1.61 o 
   8   0   4        0.01       -0.75      0.75 o 
  10   0   4        0.89        3.75      1.65 o 
  12   0   4      333.11      330.43     10.06 o 
 -14   1   4        0.50        1.06      1.26 o 
 -13   1   4        0.06       -0.33      1.00 o 
 -12   1   4        0.14       -0.15      0.94 o 
 -11   1   4      138.80      136.53      4.13 o 
 -10   1   4       83.23       83.58      3.02 o 
  -9   1   4       50.53       44.46      3.00 o 
  -8   1   4       48.04       53.95      2.22 o 
  -7   1   4     1155.91     1196.81     23.59 o 
  -6   1   4      360.45      397.41      6.54 o 
  -5   1   4       90.88      110.47      2.14 o 
  -4   1   4      104.24       69.82      1.80 o 
  -3   1   4      173.61      175.29      2.51 o 
  -2   1   4    11496.87    11915.70    117.52 o 
  -1   1   4     6719.63     6716.87    128.39 o 
   0   1   4     6072.96     6211.04     61.44 o 
   1   1   4       94.32      100.86      1.14 o 
   2   1   4     1366.09     1389.77     10.95 o 
   3   1   4     1254.03     1245.08      9.11 o 
   4   1   4      169.61      150.71      1.85 o 
   5   1   4      276.88      282.57      3.02 o 
   6   1   4        9.77        6.22      0.51 o 
   7   1   4      305.85      290.33      4.71 o 
   8   1   4       52.28       62.27      1.96 o 
   9   1   4        9.73       11.83      1.15 o 
  10   1   4       40.88       46.09      2.28 o 
  11   1   4        8.34        9.53      1.48 o 
  12   1   4        1.79        0.52      1.11 o 
  13   1   4       15.28       14.20      1.85 o 
 -14   2   4        0.16        0.21      1.11 o 
 -13   2   4       10.81       12.65      1.73 o 
 -12   2   4       17.84       20.82      2.63 o 
 -11   2   4       74.43       72.62      3.02 o 
 -10   2   4        4.04        4.86      1.11 o 
  -9   2   4      386.64      369.44      7.59 o 
  -8   2   4        2.73        2.76      0.79 o 
  -7   2   4        0.37       -0.21      0.61 o 
  -6   2   4        2.21        0.97      0.53 o 
  -5   2   4        2.06        0.00      0.42 o 
  -4   2   4     1799.28     1922.19     19.94 o 
  -3   2   4      108.43       88.93      1.40 o 
  -2   2   4      862.97      838.05      6.85 o 
  -1   2   4        8.93       12.67      0.40 o 
   0   2   4      106.24       98.34      2.22 o 
   1   2   4      225.86      217.44      3.03 o 
   2   2   4      314.86      394.98      3.60 o 
   3   2   4      760.74      760.99      6.45 o 
   4   2   4      246.10      297.00      3.04 o 
   5   2   4      145.08      148.64      1.96 o 
   6   2   4        2.75        3.21      0.48 o 
   7   2   4        8.07       10.88      0.89 o 
   8   2   4       40.29       41.30      1.99 o 
   9   2   4      134.73      125.00      3.03 o 
  10   2   4        4.32        2.75      0.91 o 
  11   2   4      167.79      167.34      4.62 o 
  12   2   4       21.53       27.45      2.12 o 
  13   2   4        6.75        4.80      1.48 o 
 -14   3   4        1.02        2.12      1.37 o 
 -13   3   4       24.16       21.22      2.07 o 
 -12   3   4       39.24       44.22      3.08 o 
 -11   3   4       74.37       75.91      3.12 o 
 -10   3   4      438.82      405.91      7.80 o 
  -9   3   4      104.30       97.12      3.18 o 
  -8   3   4        7.45        5.72      1.04 o 
  -7   3   4      265.58      268.63      4.30 o 
  -6   3   4        2.83        0.90      0.37 o 
  -5   3   4      736.47      748.76      7.61 o 
  -4   3   4     2107.84     2148.99     19.26 o 
  -3   3   4        2.90        1.65      0.29 o 
  -2   3   4      138.94      149.60      1.69 o 
  -1   3   4        2.53        5.77      0.30 o 
   0   3   4      200.47      212.41      2.47 o 
   1   3   4       56.68       72.01      2.85 o 
   2   3   4      311.28      327.83      4.16 o 
   3   3   4      671.24      659.30      5.20 o 
   4   3   4       27.86       37.70      1.20 o 
   5   3   4       11.27       15.68      0.74 o 
   6   3   4       65.96       76.54      2.01 o 
   7   3   4       10.00        9.52      0.94 o 
   8   3   4        0.08       -0.63      0.63 o 
   9   3   4       27.08       28.21      1.55 o 
  10   3   4        1.05        1.26      0.81 o 
  11   3   4       18.47       18.37      1.50 o 
  12   3   4       26.04       34.96      2.43 o 
  13   3   4        1.78        1.80      1.95 o 
 -14   4   4        3.36        4.20      2.10 o 
 -13   4   4       15.88       19.27      1.67 o 
 -12   4   4        0.08       -0.20      0.87 o 
 -11   4   4        0.68        0.77      0.79 o 
 -10   4   4        0.11       -0.23      0.71 o 
  -9   4   4        6.24        5.34      0.89 o 
  -8   4   4       19.17       15.93      1.73 o 
  -7   4   4       40.03       47.73      1.78 o 
  -6   4   4       69.34       65.14      1.58 o 
  -5   4   4        1.69        2.18      0.48 o 
  -4   4   4       10.91       10.05      0.61 o 
  -3   4   4        4.31        2.97      0.41 o 
  -2   4   4      380.63      440.24      5.38 o 
  -1   4   4      337.23      324.29      3.16 o 
   0   4   4       43.81       47.52      1.04 o 
   1   4   4      793.85      888.88      8.38 o 
   2   4   4      228.23      235.31      2.78 o 
   3   4   4      441.21      455.78      4.80 o 
   4   4   4      112.43      121.55      2.45 o 
   5   4   4      153.89      150.93      2.91 o 
   6   4   4      360.53      342.52      5.17 o 
   7   4   4        8.77       11.08      1.52 o 
   8   4   4        0.05       -0.57      0.81 o 
   9   4   4       13.06       13.43      1.26 o 
  10   4   4        4.88        5.41      1.07 o 
  11   4   4        2.44        1.52      1.26 o 
  12   4   4        5.35        8.01      1.69 o 
 -13   5   4       29.07       38.43      2.15 o 
 -12   5   4        8.72        4.71      1.15 o 
 -11   5   4       33.94       32.22      1.80 o 
 -10   5   4      126.67      118.27      4.39 o 
  -9   5   4       11.21       12.98      1.23 o 
  -8   5   4        1.69        1.24      0.60 o 
  -7   5   4      132.89      126.47      2.46 o 
  -6   5   4       16.54       14.62      0.97 o 
  -5   5   4       15.97       15.60      0.86 o 
  -4   5   4       38.13       38.50      1.41 o 
  -3   5   4       37.15       39.88      1.14 o 
  -2   5   4       79.94       84.21      1.63 o 
  -1   5   4      309.18      303.61      3.59 o 
   0   5   4        1.07        2.04      0.49 o 
   1   5   4       27.35       26.93      1.06 o 
   2   5   4       26.11       25.38      1.15 o 
   3   5   4       66.45       63.01      1.72 o 
   4   5   4       31.62       38.33      1.45 o 
   5   5   4      167.68      158.71      3.17 o 
   6   5   4      383.50      371.51      5.66 o 
   7   5   4       54.23       61.60      2.69 o 
   8   5   4      158.85      150.35      4.34 o 
   9   5   4        0.00        0.02      1.80 o 
  10   5   4       12.79       14.54      1.75 o 
  11   5   4        6.17        8.83      1.70 o 
  12   5   4        0.09        2.70      2.10 o 
 -12   6   4       16.14       18.63      2.11 o 
 -11   6   4       12.59       14.56      1.42 o 
 -10   6   4        8.18        8.17      0.91 o 
  -9   6   4       45.36       40.26      1.64 o 
  -8   6   4       38.74       36.81      1.48 o 
  -7   6   4        2.86        1.60      0.66 o 
  -6   6   4      107.43      101.65      3.31 o 
  -5   6   4       67.83       68.83      1.71 o 
  -4   6   4      178.34      172.21      2.77 o 
  -3   6   4      241.55      234.15      3.56 o 
  -2   6   4       30.33       35.05      1.18 o 
  -1   6   4      296.20      286.70      4.32 o 
   0   6   4      383.18      376.28      5.23 o 
   1   6   4       83.77       82.96      2.07 o 
   2   6   4        9.89        8.93      0.86 o 
   3   6   4       91.60       84.55      2.81 o 
   4   6   4        0.93        0.16      1.12 o 
   5   6   4       43.89       45.63      4.28 o 
   6   6   4       76.01       64.61      2.80 o 
   7   6   4       80.61       79.08      3.16 o 
   8   6   4        0.81       -1.04      1.04 o 
   9   6   4       21.96       16.59      1.87 o 
  10   6   4       10.53       14.28      1.90 o 
  11   6   4        1.59        1.05      1.95 o 
 -11   7   4       14.16       15.11      1.96 o 
 -10   7   4       16.56       20.57      1.70 o 
  -9   7   4        0.58        0.43      0.67 o 
  -8   7   4       15.07       16.42      1.36 o 
  -7   7   4        0.45        0.62      0.66 o 
  -6   7   4        7.39        7.77      0.85 o 
  -5   7   4       31.31       32.81      1.33 o 
  -4   7   4       10.07       11.95      0.90 o 
  -3   7   4       40.59       43.20      2.54 o 
  -2   7   4       17.89       19.20      1.19 o 
  -1   7   4      231.13      227.88      4.92 o 
   0   7   4       35.99       37.93      1.96 o 
   1   7   4       85.10       75.53      2.70 o 
   2   7   4       19.85       27.35      1.85 o 
   3   7   4       23.89       20.58      1.70 o 
   4   7   4       28.07       29.96      2.10 o 
   5   7   4       15.80       16.74      2.17 o 
   6   7   4       27.92       29.83      2.20 o 
   7   7   4        3.79        7.25      1.47 o 
   8   7   4      110.71      105.14      3.95 o 
   9   7   4        5.27        1.39      1.57 o 
  10   7   4       15.35       12.00      2.85 o 
 -10   8   4        9.64       11.24      1.96 o 
  -9   8   4        0.03       -0.75      1.17 o 
  -8   8   4        0.54        0.52      1.17 o 
  -7   8   4        1.92        4.50      1.37 o 
  -6   8   4        1.12        1.13      0.86 o 
  -5   8   4       95.78       96.74      3.35 o 
  -4   8   4        2.67        2.79      1.04 o 
  -3   8   4       10.40       11.10      1.41 o 
  -2   8   4       11.75        8.54      1.35 o 
  -1   8   4       70.31       63.11      2.69 o 
   0   8   4        0.03        0.34      0.90 o 
   1   8   4       87.92       95.47      6.75 o 
   2   8   4      232.77      214.01      5.25 o 
   3   8   4       61.52       67.07      3.83 o 
   4   8   4       27.33       28.66      2.11 o 
   5   8   4        2.12        3.45      1.26 o 
   6   8   4       24.42       31.84      2.37 o 
   7   8   4        7.74        9.31      1.73 o 
   8   8   4       28.37       33.01      3.08 o 
   9   8   4        6.32        5.40      2.40 o 
  -8   9   4        0.46       -1.35      1.35 o 
  -7   9   4        0.73        7.50      2.40 o 
  -6   9   4       12.10       16.65      2.85 o 
  -5   9   4        0.00        0.60      1.65 o 
  -4   9   4        0.82       -0.10      0.94 o 
  -3   9   4        3.10        2.73      1.15 o 
  -2   9   4        1.04       -0.57      0.94 o 
  -1   9   4       19.31       24.90      2.01 o 
   0   9   4       14.80       15.96      1.87 o 
   1   9   4        0.65        1.57      1.06 o 
   2   9   4        4.51        2.92      1.22 o 
   3   9   4        1.47        1.31      1.15 o 
   4   9   4        0.02       -1.11      1.11 o 
   5   9   4        3.06        5.52      1.47 o 
   6   9   4        0.05       -0.17      1.30 o 
   7   9   4        4.69        6.00      2.40 o 
  -5  10   4        0.30        1.80      1.95 o 
  -4  10   4        8.42       13.80      2.85 o 
  -3  10   4        1.02        1.65      1.95 o 
  -2  10   4        2.75        5.10      2.10 o 
  -1  10   4        6.86        8.33      1.59 o 
   0  10   4        3.90        5.08      1.87 o 
   1  10   4       25.45       24.98      2.28 o 
   2  10   4        0.12       -0.45      1.65 o 
   3  10   4        0.19       -1.00      1.00 o 
   4  10   4        0.01       -1.80      1.80 o 
 -13   0   5      140.54      149.48      6.60 o 
 -11   0   5        1.67        2.10      1.50 o 
  -9   0   5       77.21       65.12      3.60 o 
  -7   0   5      634.51      685.25     14.62 o 
  -5   0   5       19.34       25.65      1.80 o 
  -3   0   5      239.16      277.71      6.02 o 
  -1   0   5     5493.41     5868.12     70.86 o 
   1   0   5     4630.94     5007.94     48.91 o 
   3   0   5      467.06      434.13      5.07 o 
   5   0   5     6055.63     6564.26     64.53 o 
   7   0   5      471.93      440.76      5.87 o 
   9   0   5       20.18       19.05      2.25 o 
  11   0   5       11.27        7.20      1.95 o 
  13   0   5       40.70       47.10      3.90 o 
 -14   1   5        6.49        3.98      1.95 o 
 -13   1   5        8.14        5.46      1.72 o 
 -12   1   5        0.02        0.08      1.20 o 
 -11   1   5      122.95      114.79      3.77 o 
 -10   1   5       28.80       26.33      3.08 o 
  -9   1   5      153.27      150.80      3.98 o 
  -8   1   5       55.69       58.86      2.28 o 
  -7   1   5       28.25       22.03      2.78 o 
  -6   1   5      124.30      108.11      5.33 o 
  -5   1   5      714.31      708.84     10.08 o 
  -4   1   5      177.95      179.41      3.29 o 
  -3   1   5       34.09       31.65      0.88 o 
  -2   1   5        2.64        1.90      0.28 o 
  -1   1   5      385.16      393.82      3.80 o 
   0   1   5      749.47      744.42      9.64 o 
   1   1   5     4038.61     4074.76     31.03 o 
   2   1   5       56.48       48.68      1.00 o 
   3   1   5     3594.99     3699.55     25.88 o 
   4   1   5      109.16      107.41      1.38 o 
   5   1   5       71.72       74.78      1.34 o 
   6   1   5       61.28       51.64      1.15 o 
   7   1   5        6.90        9.68      0.65 o 
   8   1   5       76.48       66.36      2.17 o 
   9   1   5       15.54       13.20      1.15 o 
  10   1   5        9.75       10.85      2.17 o 
  11   1   5        3.11        0.82      1.06 o 
  12   1   5       48.94       53.88      2.86 o 
  13   1   5        0.66       -0.52      1.22 o 
 -14   2   5       41.77       44.47      2.81 o 
 -13   2   5        7.61        4.69      1.43 o 
 -12   2   5        2.17        2.02      1.04 o 
 -11   2   5       36.91       30.67      2.17 o 
 -10   2   5      273.27      239.19      5.46 o 
  -9   2   5        3.21        3.77      1.50 o 
  -8   2   5       12.89       14.83      1.32 o 
  -7   2   5        0.05        0.08      0.49 o 
  -6   2   5       19.30       29.66      1.37 o 
  -5   2   5      486.24      508.64      6.34 o 
  -4   2   5      714.91      760.61      7.28 o 
  -3   2   5      797.62      849.66      7.91 o 
  -2   2   5        3.06        1.30      0.21 o 
  -1   2   5     2273.01     2347.87     20.44 o 
   0   2   5     2679.13     2847.98     28.32 o 
   1   2   5      316.13      321.77      3.31 o 
   2   2   5       65.51       60.20      1.67 o 
   3   2   5     1917.64     2014.93     15.88 o 
   4   2   5      168.27      189.68      2.26 o 
   5   2   5       91.12       86.54      1.46 o 
   6   2   5       54.67       55.68      1.23 o 
   7   2   5       61.15       69.63      2.73 o 
   8   2   5       34.33       27.70      1.40 o 
   9   2   5        2.46        0.67      0.87 o 
  10   2   5      165.04      158.26      3.59 o 
  11   2   5        8.15        6.43      2.47 o 
  12   2   5       28.31       29.30      2.28 o 
  13   2   5        1.16       -1.12      1.17 o 
 -14   3   5       33.98       40.41      2.93 o 
 -13   3   5        0.11        1.20      1.17 o 
 -12   3   5       45.79       45.96      2.65 o 
 -11   3   5       16.37       14.76      2.70 o 
 -10   3   5        1.88        1.54      1.04 o 
  -9   3   5      278.84      287.40      5.98 o 
  -8   3   5       78.62       79.43      2.20 o 
  -7   3   5      372.18      375.09      6.47 o 
  -6   3   5      245.13      265.29      4.09 o 
  -5   3   5       55.80       74.06      1.54 o 
  -4   3   5       11.60       22.26      0.63 o 
  -3   3   5      307.58      340.01      3.27 o 
  -2   3   5      236.64      239.81      2.42 o 
  -1   3   5     1799.26     1712.66     13.50 o 
   0   3   5     1151.89     1144.48     11.95 o 
   1   3   5      804.46      846.69      7.96 o 
   2   3   5       70.60       62.39      1.22 o 
   3   3   5      661.99      734.42      6.42 o 
   4   3   5      101.45      117.02      1.71 o 
   5   3   5       15.24       16.22      1.14 o 
   6   3   5      249.79      231.30      3.83 o 
   7   3   5      182.60      168.67      3.34 o 
   8   3   5        4.87        3.59      1.02 o 
   9   3   5       72.28       65.87      2.25 o 
  10   3   5       82.70       78.25      2.59 o 
  11   3   5        2.51        2.45      0.95 o 
  12   3   5       57.88       63.16      4.50 o 
 -14   4   5        7.62        9.75      2.40 o 
 -13   4   5        1.64        1.93      1.07 o 
 -12   4   5       74.43       75.69      2.71 o 
 -11   4   5        4.21        3.63      0.94 o 
 -10   4   5        0.02        0.25      0.70 o 
  -9   4   5      102.55       81.78      2.14 o 
  -8   4   5       59.64       54.22      2.14 o 
  -7   4   5       36.48       34.35      1.26 o 
  -6   4   5      273.85      249.61      3.50 o 
  -5   4   5      162.76      167.54      2.57 o 
  -4   4   5      586.19      607.55      6.37 o 
  -3   4   5     1291.57     1242.95     10.22 o 
  -2   4   5      637.96      679.72      5.93 o 
  -1   4   5      245.59      256.79      2.66 o 
   0   4   5      365.26      397.62      4.08 o 
   1   4   5      185.37      192.37      2.52 o 
   2   4   5      221.44      194.69      2.62 o 
   3   4   5        4.90        3.31      0.51 o 
   4   4   5      179.35      168.83      2.99 o 
   5   4   5      123.49      107.33      2.40 o 
   6   4   5        0.19        0.33      0.62 o 
   7   4   5       47.60       39.79      1.66 o 
   8   4   5        0.78       -0.22      0.95 o 
   9   4   5       34.96       35.69      2.30 o 
  10   4   5       13.54       14.21      1.80 o 
  11   4   5        1.04       -0.05      1.11 o 
  12   4   5        0.02        1.36      1.37 o 
 -13   5   5        0.44        1.19      1.02 o 
 -12   5   5       15.84       21.20      1.65 o 
 -11   5   5        8.24        5.29      1.09 o 
 -10   5   5        0.01        0.48      1.03 o 
  -9   5   5        0.09       -0.29      0.65 o 
  -8   5   5        8.90        6.83      0.83 o 
  -7   5   5      262.34      243.78      3.69 o 
  -6   5   5       19.88       18.22      0.98 o 
  -5   5   5       56.74       57.05      1.78 o 
  -4   5   5      325.99      303.00      3.85 o 
  -3   5   5      472.96      481.56      5.30 o 
  -2   5   5      560.28      546.15      7.37 o 
  -1   5   5        6.59        9.48      1.50 o 
   0   5   5      566.47      538.30      7.46 o 
   1   5   5      314.29      313.24      4.40 o 
   2   5   5       87.93       78.47      1.88 o 
   3   5   5        0.89        0.26      0.49 o 
   4   5   5       44.00       43.25      2.01 o 
   5   5   5       51.23       55.92      2.43 o 
   6   5   5      212.75      202.42      4.82 o 
   7   5   5       33.33       38.12      2.22 o 
   8   5   5       14.84       15.87      1.69 o 
   9   5   5        7.50        9.87      1.51 o 
  10   5   5       36.75       40.97      2.63 o 
  11   5   5       11.62       11.04      1.73 o 
  12   5   5        7.66        7.20      2.55 o 
 -12   6   5        6.05       11.19      1.47 o 
 -11   6   5       12.81       12.29      1.37 o 
 -10   6   5        8.40        8.29      1.12 o 
  -9   6   5        0.35       -0.35      0.63 o 
  -8   6   5       23.43       28.99      1.35 o 
  -7   6   5       82.02       75.35      1.96 o 
  -6   6   5       12.07       13.23      0.92 o 
  -5   6   5        0.24       -0.45      0.45 o 
  -4   6   5       12.66       15.31      1.95 o 
  -3   6   5       78.83       85.92      1.84 o 
  -2   6   5        4.40        4.75      0.74 o 
  -1   6   5        8.14       12.52      1.26 o 
   0   6   5       63.06       55.27      2.18 o 
   1   6   5      187.28      195.01      4.35 o 
   2   6   5       86.32       83.83      2.76 o 
   3   6   5       24.46       27.95      1.75 o 
   4   6   5        0.55        0.82      0.95 o 
   5   6   5        0.29        0.30      0.85 o 
   6   6   5        1.87        4.60      1.15 o 
   7   6   5       11.11        8.75      2.10 o 
   8   6   5       60.75       64.22      3.01 o 
   9   6   5        1.60        0.76      1.15 o 
  10   6   5        0.61        0.03      1.19 o 
  11   6   5        7.79       11.85      2.85 o 
 -11   7   5        2.15        2.26      1.47 o 
 -10   7   5       12.40       14.56      1.25 o 
  -9   7   5       19.44       16.80      1.24 o 
  -8   7   5        1.28        2.07      0.74 o 
  -7   7   5       22.03       25.94      1.33 o 
  -6   7   5        6.63        5.52      1.22 o 
  -5   7   5        6.37        8.27      0.96 o 
  -4   7   5       98.37      100.87      3.20 o 
  -3   7   5       93.98       88.35      2.99 o 
  -2   7   5      167.76      157.27      4.06 o 
  -1   7   5       24.23       22.02      3.00 o 
   0   7   5       40.14       31.66      1.96 o 
   1   7   5        0.01        0.82      0.85 o 
   2   7   5      374.50      352.82      6.80 o 
   3   7   5       40.60       40.90      2.17 o 
   4   7   5       23.97       24.95      1.90 o 
   5   7   5       13.45       13.50      1.62 o 
   6   7   5        0.48       -0.16      1.11 o 
   7   7   5        0.75        1.50      1.65 o 
   8   7   5        1.50        3.73      3.37 o 
   9   7   5       11.29       10.21      1.77 o 
  10   7   5        9.71       12.30      3.15 o 
 -10   8   5        0.27        1.35      1.80 o 
  -9   8   5       10.83       10.17      2.47 o 
  -8   8   5        3.97        5.53      1.15 o 
  -7   8   5        7.93        7.11      1.37 o 
  -6   8   5        0.06        0.50      0.94 o 
  -5   8   5        9.92       10.41      1.47 o 
  -4   8   5        3.11        3.60      1.65 o 
  -3   8   5       64.48       59.82      2.63 o 
  -2   8   5        7.04        6.05      1.22 o 
  -1   8   5       20.14       24.54      1.85 o 
   0   8   5        1.89        2.51      1.11 o 
   1   8   5       22.10       24.66      1.85 o 
   2   8   5       11.95       10.35      1.65 o 
   3   8   5       31.05       33.89      2.26 o 
   4   8   5        3.58        4.68      1.72 o 
   5   8   5        1.00       -1.00      1.00 o 
   6   8   5       20.57       25.21      5.70 o 
   7   8   5        0.22       -1.06      1.06 o 
   8   8   5       26.24       25.20      3.75 o 
  -8   9   5        9.46       15.15      3.00 o 
  -7   9   5        2.98        2.55      1.95 o 
  -6   9   5        0.87        1.80      1.95 o 
  -5   9   5        0.03       -0.05      1.00 o 
  -4   9   5        2.83        3.65      1.22 o 
  -3   9   5        3.47        3.54      1.19 o 
  -2   9   5        6.44        6.99      1.41 o 
  -1   9   5        3.30        3.86      1.50 o 
   0   9   5       31.94       32.26      2.28 o 
   1   9   5        2.37        3.37      1.17 o 
   2   9   5        0.01       -0.55      1.00 o 
   3   9   5       10.29       12.10      1.73 o 
   4   9   5       13.35       12.80      1.79 o 
   5   9   5        0.04       -0.13      1.57 o 
   6   9   5       54.67       69.46      5.25 o 
  -4  10   5        9.61       11.70      2.55 o 
  -3  10   5        0.74        4.20      2.10 o 
  -2  10   5        0.05       -1.11      1.11 o 
  -1  10   5       12.24       13.95      2.92 o 
   0  10   5        0.12       -0.52      1.17 o 
   1  10   5        2.95        2.69      1.32 o 
   2  10   5        1.83        0.60      1.26 o 
   3  10   5        1.88        2.40      2.10 o 
 -14   0   6        4.14        4.35      1.95 o 
 -12   0   6       67.88       75.02      4.50 o 
 -10   0   6      729.58      729.62     16.71 o 
  -8   0   6       25.99       31.20      2.40 o 
  -6   0   6      323.41      307.80      7.67 o 
  -4   0   6     3093.88     3142.57     39.13 o 
  -2   0   6       30.25       30.33      0.95 o 
   0   0   6     2462.61     2708.01     26.78 o 
   2   0   6      464.24      476.90      5.39 o 
   4   0   6      860.82      908.96     10.41 o 
   6   0   6        8.32       12.93      0.93 o 
   8   0   6        4.73        7.96      1.27 o 
  10   0   6       13.00       13.35      2.10 o 
  12   0   6        2.22        5.40      1.95 o 
 -14   1   6       24.81       23.09      2.17 o 
 -13   1   6      114.16      110.61      4.03 o 
 -12   1   6       16.55       16.10      1.70 o 
 -11   1   6       23.33       19.01      1.79 o 
 -10   1   6       12.08       13.49      1.38 o 
  -9   1   6      123.08      109.48      3.28 o 
  -8   1   6     1455.85     1408.12     19.47 o 
  -7   1   6       36.28       38.76      1.75 o 
  -6   1   6      864.04      866.70     10.11 o 
  -5   1   6      412.51      469.94      7.24 o 
  -4   1   6      115.36      135.68      2.30 o 
  -3   1   6     1420.05     1408.22     14.74 o 
  -2   1   6      530.38      542.72      5.22 o 
  -1   1   6      236.09      263.72      2.75 o 
   0   1   6     1077.07     1071.51      9.66 o 
   1   1   6      822.86      805.56      6.64 o 
   2   1   6       19.84       26.91      0.80 o 
   3   1   6      125.39      120.37      1.41 o 
   4   1   6      156.04      168.69      1.88 o 
   5   1   6     1035.32     1086.25      8.39 o 
   6   1   6      303.01      296.53      3.34 o 
   7   1   6      182.32      195.40      2.62 o 
   8   1   6        3.54        2.57      0.54 o 
   9   1   6        2.00        2.10      0.78 o 
  10   1   6       18.00       10.51      2.70 o 
  11   1   6        0.56        1.27      1.06 o 
  12   1   6        0.89        0.75      1.17 o 
  13   1   6       10.74       11.29      2.47 o 
 -14   2   6        2.37       -0.07      1.17 o 
 -13   2   6       33.99       40.30      2.58 o 
 -12   2   6       39.05       42.20      3.00 o 
 -11   2   6      173.04      165.94      4.66 o 
 -10   2   6       45.08       43.91      2.26 o 
  -9   2   6       19.51       21.37      1.64 o 
  -8   2   6      135.62      134.70      3.55 o 
  -7   2   6        5.70        3.94      0.79 o 
  -6   2   6       30.30       29.25      1.19 o 
  -5   2   6      135.50      141.83      2.55 o 
  -4   2   6       25.62       25.83      0.76 o 
  -3   2   6       35.86       47.45      0.95 o 
  -2   2   6        0.42        1.97      0.22 o 
  -1   2   6      145.04      158.25      2.37 o 
   0   2   6      132.09      133.14      2.11 o 
   1   2   6      696.15      747.02     10.50 o 
   2   2   6       58.08       76.17      1.52 o 
   3   2   6        9.39        7.79      0.53 o 
   4   2   6       39.13       40.70      0.95 o 
   5   2   6      251.40      251.71      2.92 o 
   6   2   6      183.66      186.91      2.50 o 
   7   2   6       75.22       71.54      1.77 o 
   8   2   6       87.06       85.35      3.16 o 
   9   2   6       60.10       55.06      3.82 o 
  10   2   6       33.05       33.57      1.74 o 
  11   2   6        1.80        2.02      0.94 o 
  12   2   6       13.19       10.35      2.40 o 
 -14   3   6       44.56       52.28      3.01 o 
 -13   3   6       39.40       37.63      2.93 o 
 -12   3   6       15.58       16.48      1.84 o 
 -11   3   6        6.11        4.66      1.19 o 
 -10   3   6       29.93       26.63      1.61 o 
  -9   3   6       46.10       32.98      1.61 o 
  -8   3   6      373.64      360.86      5.51 o 
  -7   3   6       18.95       22.89      1.19 o 
  -6   3   6      158.09      163.33      3.18 o 
  -5   3   6      536.51      529.33      5.48 o 
  -4   3   6        0.01       -0.25      0.25 o 
  -3   3   6      240.02      250.55      3.29 o 
  -2   3   6       37.47       40.58      0.86 o 
  -1   3   6      155.12      140.77      2.05 o 
   0   3   6      265.96      295.13      3.22 o 
   1   3   6       58.24       57.59      1.39 o 
   2   3   6       11.75       12.52      0.93 o 
   3   3   6       16.83       11.63      0.55 o 
   4   3   6       23.85       27.15      0.83 o 
   5   3   6       11.77       12.33      0.80 o 
   6   3   6        0.45        0.31      0.48 o 
   7   3   6      149.52      133.50      2.94 o 
   8   3   6       81.33       83.18      2.39 o 
   9   3   6        7.28        7.36      1.42 o 
  10   3   6        3.33        1.60      1.19 o 
  11   3   6        6.79        7.23      1.59 o 
  12   3   6       25.05       29.24      2.49 o 
 -14   4   6       28.81       29.84      2.38 o 
 -13   4   6       22.77       20.83      2.22 o 
 -12   4   6        1.05        2.12      0.96 o 
 -11   4   6       49.83       47.54      2.09 o 
 -10   4   6        2.10        2.86      0.86 o 
  -9   4   6       81.10       63.43      2.31 o 
  -8   4   6        0.11        0.30      0.61 o 
  -7   4   6        5.71        2.61      0.65 o 
  -6   4   6       42.72       49.14      1.59 o 
  -5   4   6      170.78      164.39      2.56 o 
  -4   4   6       17.26       11.40      0.63 o 
  -3   4   6      222.40      227.09      2.51 o 
  -2   4   6      258.66      270.11      2.79 o 
  -1   4   6        0.16        0.52      0.26 o 
   0   4   6      977.15      991.28      9.33 o 
   1   4   6        3.85        0.94      0.37 o 
   2   4   6        3.43        5.12      0.76 o 
   3   4   6       15.80       19.73      0.77 o 
   4   4   6      148.80      144.78      2.86 o 
   5   4   6        0.11       -0.30      0.68 o 
   6   4   6      258.48      241.92      5.25 o 
   7   4   6       72.08       67.32      2.75 o 
   8   4   6        0.01       -0.30      1.05 o 
   9   4   6       45.08       43.41      4.13 o 
  10   4   6        8.18        9.33      1.58 o 
  11   4   6        5.59        5.62      1.80 o 
  12   4   6        1.44        3.15      2.10 o 
 -13   5   6        4.00        3.82      1.48 o 
 -12   5   6       12.13       18.81      1.61 o 
 -11   5   6        2.14        2.00      0.94 o 
 -10   5   6        2.18        1.55      0.72 o 
  -9   5   6       23.78       20.53      1.40 o 
  -8   5   6       15.23       20.29      1.32 o 
  -7   5   6       78.26       71.96      1.86 o 
  -6   5   6      174.35      166.33      2.77 o 
  -5   5   6      243.99      243.41      3.42 o 
  -4   5   6      114.90      113.66      2.76 o 
  -3   5   6      335.75      316.80      3.86 o 
  -2   5   6       42.04       46.40      1.15 o 
  -1   5   6       86.87       95.89      1.71 o 
   0   5   6      143.52      142.69      2.89 o 
   1   5   6        2.76        2.70      0.74 o 
   2   5   6      160.35      181.76      4.20 o 
   3   5   6       47.67       44.84      2.01 o 
   4   5   6       15.11       17.31      1.47 o 
   5   5   6        6.95        9.31      1.27 o 
   6   5   6        9.47       10.73      1.38 o 
   7   5   6        8.86       10.40      1.43 o 
   8   5   6        5.24        3.22      1.22 o 
   9   5   6       17.65       17.72      1.90 o 
  10   5   6        0.13       -0.99      2.32 o 
  11   5   6        5.67        8.55      2.02 o 
 -12   6   6       11.69       14.71      1.52 o 
 -11   6   6       26.77       25.07      1.74 o 
 -10   6   6        1.28        1.56      0.88 o 
  -9   6   6       16.15       17.40      1.41 o 
  -8   6   6       46.06       43.99      1.73 o 
  -7   6   6        0.14       -0.42      0.57 o 
  -6   6   6      122.71      119.77      3.92 o 
  -5   6   6       89.91       88.44      1.96 o 
  -4   6   6      458.59      463.49      6.46 o 
  -3   6   6       62.29       64.60      2.41 o 
  -2   6   6      771.91      784.64     11.91 o 
  -1   6   6      200.03      199.75      4.44 o 
   0   6   6      191.68      177.47      4.14 o 
   1   6   6       30.85       28.52      1.70 o 
   2   6   6       68.97       69.13      3.68 o 
   3   6   6       53.13       50.07      2.28 o 
   4   6   6      138.63      133.62      3.76 o 
   5   6   6        9.63       10.41      2.25 o 
   6   6   6        0.02       -0.90      0.90 o 
   7   6   6        4.03        5.13      1.65 o 
   8   6   6        0.68        0.89      1.15 o 
   9   6   6       14.13       14.99      2.25 o 
  10   6   6       38.68       47.10      4.50 o 
 -11   7   6       18.80       20.50      1.70 o 
 -10   7   6        1.03       -0.47      1.00 o 
  -9   7   6       44.15       46.76      2.19 o 
  -8   7   6        9.36        8.12      1.14 o 
  -7   7   6       43.79       49.03      2.03 o 
  -6   7   6        9.46        8.62      1.32 o 
  -5   7   6        2.26        2.89      1.04 o 
  -4   7   6      123.39      124.54      3.67 o 
  -3   7   6        9.41       10.67      1.38 o 
  -2   7   6       33.36       28.76      1.84 o 
  -1   7   6       22.05       23.47      2.03 o 
   0   7   6       19.26       18.47      1.64 o 
   1   7   6      188.40      182.08      4.56 o 
   2   7   6        5.02        5.59      1.87 o 
   3   7   6        1.81        0.51      1.00 o 
   4   7   6       14.84       14.89      1.64 o 
   5   7   6        4.72        3.44      1.15 o 
   6   7   6       13.21       11.62      1.64 o 
   7   7   6       15.02       20.01      2.01 o 
   8   7   6       25.31       34.53      2.52 o 
   9   7   6       11.76       18.75      3.15 o 
  -9   8   6       11.18       13.59      1.77 o 
  -8   8   6        3.23        1.19      1.11 o 
  -7   8   6        1.80        1.41      1.95 o 
  -6   8   6        2.36        2.60      1.15 o 
  -5   8   6       35.66       39.27      2.30 o 
  -4   8   6       56.45       56.69      2.60 o 
  -3   8   6        5.61        5.56      1.50 o 
  -2   8   6       27.24       28.88      1.94 o 
  -1   8   6        1.50        1.18      1.50 o 
   0   8   6        4.53        4.71      1.22 o 
   1   8   6        1.15        1.50      1.00 o 
   2   8   6       48.27       51.19      2.70 o 
   3   8   6      106.66       96.88      3.55 o 
   4   8   6       43.98       44.30      2.54 o 
   5   8   6       12.48       12.15      1.75 o 
   6   8   6       18.66       18.12      3.22 o 
   7   8   6       14.12       14.34      2.62 o 
   8   8   6       23.56       33.75      4.05 o 
  -7   9   6        0.01        1.12      1.15 o 
  -6   9   6       32.27       36.67      2.41 o 
  -5   9   6       36.29       47.84      2.78 o 
  -4   9   6        1.98        4.06      1.32 o 
  -3   9   6       35.49       35.46      2.30 o 
  -2   9   6        2.55        2.57      1.19 o 
  -1   9   6        0.06       -0.30      1.00 o 
   0   9   6        1.20        0.51      1.00 o 
   1   9   6        0.01        0.65      2.70 o 
   2   9   6        0.02       -0.75      1.00 o 
   3   9   6       17.67       19.67      2.01 o 
   4   9   6        1.83        1.04      1.22 o 
   5   9   6        3.27        4.14      1.51 o 
   6   9   6        4.43        3.00      2.25 o 
  -4  10   6        2.73        1.80      1.80 o 
  -3  10   6        0.00        0.04      1.22 o 
  -2  10   6       14.95       21.00      2.17 o 
  -1  10   6        0.12        0.73      1.22 o 
   0  10   6        3.77        4.91      1.57 o 
   1  10   6        4.78        3.93      1.54 o 
   2  10   6        2.17        2.25      2.10 o 
   3  10   6        3.11        1.65      1.95 o 
 -13   0   7       10.90       16.05      2.55 o 
 -11   0   7      353.54      338.50     10.07 o 
  -9   0   7      107.76      106.41      4.65 o 
  -7   0   7     1118.62     1080.97     21.61 o 
  -5   0   7      137.75      161.27      4.65 o 
  -3   0   7      136.18      150.19      2.81 o 
  -1   0   7    10525.52    10923.23    473.70 o 
   1   0   7        4.08        1.74      0.62 o 
   3   0   7      304.15      295.66      3.87 o 
   5   0   7      495.34      497.06      6.20 o 
   7   0   7      196.94      229.09      3.81 o 
   9   0   7       51.83       55.75      2.33 o 
  11   0   7        5.04        4.95      1.80 o 
  13   0   7        0.11       -1.50      1.50 o 
 -14   1   7        1.48        0.92      1.50 o 
 -13   1   7       14.54       17.43      2.62 o 
 -12   1   7       28.01       30.89      2.17 o 
 -11   1   7      368.06      361.94      7.43 o 
 -10   1   7       86.65       82.45      3.07 o 
  -9   1   7      691.53      669.64     10.80 o 
  -8   1   7       80.19       82.16      2.75 o 
  -7   1   7      336.54      366.26      6.42 o 
  -6   1   7      540.81      529.51     14.08 o 
  -5   1   7      254.95      262.83      4.61 o 
  -4   1   7      273.46      297.45      4.04 o 
  -3   1   7      978.01      950.26     10.25 o 
  -2   1   7      551.92      622.80      7.37 o 
  -1   1   7      400.48      432.17      4.17 o 
   0   1   7       43.87       32.83      1.51 o 
   1   1   7      750.83      766.77      6.43 o 
   2   1   7      495.84      481.69      3.93 o 
   3   1   7      642.63      658.04      5.26 o 
   4   1   7       80.72      105.56      1.52 o 
   5   1   7      115.90      120.76      1.64 o 
   6   1   7       95.80       99.06      1.71 o 
   7   1   7       95.52       94.66      1.76 o 
   8   1   7      104.90      112.02      2.23 o 
   9   1   7       33.38       32.30      2.49 o 
  10   1   7        0.03       -0.79      0.79 o 
  11   1   7        2.37        2.02      1.72 o 
  12   1   7        5.10        8.85      2.25 o 
 -14   2   7        8.71        6.84      1.58 o 
 -13   2   7        5.50        3.19      1.32 o 
 -12   2   7        0.49        0.52      1.00 o 
 -11   2   7       44.91       45.49      2.63 o 
 -10   2   7       32.69       30.72      2.40 o 
  -9   2   7       45.74       49.60      3.83 o 
  -8   2   7        4.47        3.63      0.97 o 
  -7   2   7        0.29       -0.16      0.46 o 
  -6   2   7       42.10       53.15      1.58 o 
  -5   2   7     1246.10     1340.11     14.62 o 
  -4   2   7      927.82      998.51      9.39 o 
  -3   2   7     2677.48     2694.45     23.51 o 
  -2   2   7       37.12       36.79      0.80 o 
  -1   2   7      673.02      692.12      7.72 o 
   0   2   7        0.33        1.20      0.75 o 
   1   2   7      545.36      524.73      6.18 o 
   2   2   7     1660.92     1698.65     13.56 o 
   3   2   7       23.48       20.57      0.69 o 
   4   2   7      431.98      410.84      4.09 o 
   5   2   7       50.35       49.47      1.39 o 
   6   2   7        9.24       10.78      0.70 o 
   7   2   7       66.56       67.79      1.89 o 
   8   2   7       82.15       87.18      2.44 o 
   9   2   7        1.45        0.97      0.75 o 
  10   2   7        5.39        8.07      1.65 o 
  11   2   7       12.56       12.36      1.73 o 
  12   2   7       72.64       78.47      4.80 o 
 -14   3   7       34.33       39.38      2.26 o 
 -13   3   7       17.46       19.11      1.67 o 
 -12   3   7       18.40       15.98      1.49 o 
 -11   3   7        2.91        4.14      1.01 o 
 -10   3   7        0.68       -0.74      0.74 o 
  -9   3   7       54.57       41.74      1.76 o 
  -8   3   7       59.82       63.60      2.00 o 
  -7   3   7        0.09        0.72      1.65 o 
  -6   3   7      254.64      272.20      4.19 o 
  -5   3   7      116.47      123.61      1.93 o 
  -4   3   7      194.31      184.37      2.46 o 
  -3   3   7      400.36      421.69      4.42 o 
  -2   3   7      313.78      318.51      3.94 o 
  -1   3   7     1132.81     1232.22     13.16 o 
   0   3   7       17.27       17.10      0.87 o 
   1   3   7      211.41      240.00      2.80 o 
   2   3   7        2.90        6.87      0.43 o 
   3   3   7        7.06        6.81      0.53 o 
   4   3   7       36.80       38.37      1.00 o 
   5   3   7      146.59      152.41      2.51 o 
   6   3   7        0.69        2.27      0.72 o 
   7   3   7      227.50      200.34      4.76 o 
   8   3   7       37.08       39.35      3.23 o 
   9   3   7      123.52      123.27      8.10 o 
  10   3   7       15.59       15.36      1.85 o 
  11   3   7       10.61       15.78      4.12 o 
  12   3   7        9.73       13.13      1.95 o 
 -14   4   7        0.74       -1.13      1.26 o 
 -13   4   7       27.59       29.93      1.95 o 
 -12   4   7       46.88       50.11      2.21 o 
 -11   4   7      145.02      134.00      3.60 o 
 -10   4   7      126.29      115.48      3.01 o 
  -9   4   7      164.93      147.88      4.07 o 
  -8   4   7        0.60       -0.54      0.54 o 
  -7   4   7        2.61        1.00      0.57 o 
  -6   4   7      278.25      267.90      4.23 o 
  -5   4   7       53.95       52.49      1.52 o 
  -4   4   7      121.64      100.26      1.69 o 
  -3   4   7       17.75       20.94      0.87 o 
  -2   4   7      269.17      265.35      3.50 o 
  -1   4   7      139.41      135.28      2.55 o 
   0   4   7      107.28      106.49      2.99 o 
   1   4   7       29.32       32.33      1.21 o 
   2   4   7      262.93      256.24      3.96 o 
   3   4   7       57.11       60.58      1.49 o 
   4   4   7      482.05      467.28      5.36 o 
   5   4   7       17.28       11.91      1.12 o 
   6   4   7      403.19      380.15      7.11 o 
   7   4   7      102.32      101.05      3.38 o 
   8   4   7       22.64       23.23      1.96 o 
   9   4   7       33.68       37.77      2.41 o 
  10   4   7       21.21       16.47      2.18 o 
  11   4   7        0.03       -0.83      1.65 o 
  12   4   7       19.04       19.80      3.30 o 
 -13   5   7        1.77       -0.70      1.87 o 
 -12   5   7       17.62       18.37      1.61 o 
 -11   5   7        1.22        0.71      0.88 o 
 -10   5   7       22.16       24.49      2.50 o 
  -9   5   7       44.91       36.63      1.71 o 
  -8   5   7      282.56      232.11      4.24 o 
  -7   5   7       70.58       61.06      2.30 o 
  -6   5   7      221.72      201.27      3.59 o 
  -5   5   7        0.37        0.46      0.52 o 
  -4   5   7      451.84      447.70      6.12 o 
  -3   5   7       56.44       62.26      2.26 o 
  -2   5   7       64.44       71.82      1.82 o 
  -1   5   7      237.55      238.08      3.75 o 
   0   5   7       51.04       49.37      1.55 o 
   1   5   7       32.80       35.08      1.41 o 
   2   5   7      105.56       98.21      2.36 o 
   3   5   7       15.02       12.34      1.35 o 
   4   5   7      117.75      115.26      3.53 o 
   5   5   7        5.50        1.82      1.00 o 
   6   5   7       11.87       10.92      1.43 o 
   7   5   7        9.63       12.10      1.47 o 
   8   5   7       20.22       23.50      2.18 o 
   9   5   7       21.30       24.47      2.16 o 
  10   5   7       36.95       39.70      2.73 o 
  11   5   7       20.08       27.75      3.90 o 
 -12   6   7        0.19        0.47      1.27 o 
 -11   6   7       15.16       14.06      1.30 o 
 -10   6   7        0.14        0.15      1.06 o 
  -9   6   7        1.64        0.97      1.06 o 
  -8   6   7       13.11       19.28      2.92 o 
  -7   6   7        0.04        0.68      0.75 o 
  -6   6   7      249.54      240.73      4.40 o 
  -5   6   7      406.46      384.77     17.06 o 
  -4   6   7       93.17       82.66      2.91 o 
  -3   6   7      638.23      618.39      9.98 o 
  -2   6   7       10.01        7.09      1.87 o 
  -1   6   7       46.74       39.00      2.01 o 
   0   6   7      159.53      144.48      3.71 o 
   1   6   7       73.45       59.58      2.44 o 
   2   6   7       24.51       26.68      1.75 o 
   3   6   7       15.80       17.00      1.54 o 
   4   6   7       34.95       33.54      2.11 o 
   5   6   7        8.56        9.81      1.43 o 
   6   6   7       60.09       58.11      2.80 o 
   7   6   7        0.33        1.52      1.08 o 
   8   6   7        6.27        4.28      1.41 o 
   9   6   7        4.65        9.31      1.69 o 
  10   6   7       10.79       16.80      3.15 o 
 -11   7   7        3.75        2.10      1.80 o 
 -10   7   7       30.10       26.40      2.23 o 
  -9   7   7        0.71        0.60      1.06 o 
  -8   7   7       55.98       48.24      2.60 o 
  -7   7   7       49.02       50.38      2.56 o 
  -6   7   7       10.47        9.01      1.33 o 
  -5   7   7       25.52       25.16      1.87 o 
  -4   7   7       96.87       97.18      3.27 o 
  -3   7   7       19.37       16.36      1.58 o 
  -2   7   7        5.37        7.36      1.22 o 
  -1   7   7        0.66        0.24      0.83 o 
   0   7   7       24.08       23.35      1.75 o 
   1   7   7       22.01       18.08      1.70 o 
   2   7   7        2.28        3.47      1.20 o 
   3   7   7        0.08       -0.45      1.65 o 
   4   7   7       18.98       13.05      1.64 o 
   5   7   7       11.64       10.67      1.58 o 
   6   7   7        1.28        1.42      1.17 o 
   7   7   7       50.86       55.12      3.01 o 
   8   7   7       10.82        8.89      1.79 o 
   9   7   7        2.91        2.85      2.25 o 
 -10   8   7       24.06       20.55      2.85 o 
  -9   8   7        2.14        2.48      1.30 o 
  -8   8   7       39.59       41.45      2.56 o 
  -7   8   7        0.01        0.10      1.11 o 
  -6   8   7       15.49       18.98      1.84 o 
  -5   8   7        9.02       10.62      1.51 o 
  -4   8   7       27.28       29.51      2.09 o 
  -3   8   7        4.51        5.68      1.37 o 
  -2   8   7        4.95        6.13      1.22 o 
  -1   8   7        0.41       -0.37      0.90 o 
   0   8   7       27.56       31.70      2.11 o 
   1   8   7       15.52       16.05      1.72 o 
   2   8   7       21.40       21.99      2.10 o 
   3   8   7        0.03       -1.00      1.00 o 
   4   8   7        7.12        7.26      1.87 o 
   5   8   7       20.45       20.73      2.05 o 
   6   8   7        3.61        5.41      2.25 o 
   7   8   7        0.80        1.35      2.10 o 
  -8   9   7       10.09        7.35      2.25 o 
  -7   9   7        7.13       11.74      1.69 o 
  -6   9   7        0.21       -0.39      1.04 o 
  -5   9   7       23.61       29.20      2.55 o 
  -4   9   7        3.21        7.20      1.43 o 
  -3   9   7       11.95       14.83      2.02 o 
  -2   9   7        3.12        1.38      1.15 o 
  -1   9   7       27.15       33.00      2.40 o 
   0   9   7       34.53       32.95      2.43 o 
   1   9   7        0.05       -1.06      1.06 o 
   2   9   7        0.54        0.94      1.22 o 
   3   9   7       14.46       11.95      1.70 o 
   4   9   7        0.39       -0.34      1.22 o 
   5   9   7       12.98       14.25      3.00 o 
  -4  10   7        0.41        2.40      1.65 o 
  -3  10   7        0.95        1.35      1.80 o 
  -2  10   7        0.11       -0.45      1.50 o 
  -1  10   7       10.75        8.10      2.25 o 
   0  10   7        3.93        1.35      1.95 o 
   1  10   7        3.27        2.55      2.10 o 
   2  10   7        0.30        1.05      1.95 o 
 -14   0   8        7.76        4.20      1.95 o 
 -12   0   8        9.13        5.25      1.95 o 
 -10   0   8      157.90      158.06      6.15 o 
  -8   0   8      139.33      135.55      5.10 o 
  -6   0   8      655.23      626.56     13.41 o 
  -4   0   8      350.79      375.03      8.27 o 
  -2   0   8       22.62       45.71      3.00 o 
   0   0   8      135.51      123.07      1.90 o 
   2   0   8     1128.74     1036.15     11.04 o 
   4   0   8      180.79      186.48      2.97 o 
   6   0   8        1.07        1.65      0.64 o 
   8   0   8       12.59       15.46      1.15 o 
  10   0   8       16.27       11.55      1.95 o 
  12   0   8        0.61       -1.20      1.50 o 
 -14   1   8        4.47        4.56      1.37 o 
 -13   1   8        7.83        7.24      1.43 o 
 -12   1   8        0.14        1.32      1.11 o 
 -11   1   8       12.44       11.79      2.10 o 
 -10   1   8       72.03       62.48      2.70 o 
  -9   1   8       52.41       47.79      2.22 o 
  -8   1   8       12.82       11.31      1.22 o 
  -7   1   8        1.61        2.34      1.35 o 
  -6   1   8       53.17       46.45      1.79 o 
  -5   1   8      648.14      673.74      8.06 o 
  -4   1   8      117.72      100.43      1.92 o 
  -3   1   8      958.50     1046.97      9.73 o 
  -2   1   8      748.50      802.01      8.81 o 
  -1   1   8      449.24      449.72      3.97 o 
   0   1   8     2242.40     2395.22     16.98 o 
   1   1   8      501.79      490.01      3.95 o 
   2   1   8       12.23        9.70      0.40 o 
   3   1   8       55.15       64.93      1.03 o 
   4   1   8       37.28       37.20      0.85 o 
   5   1   8       29.35       31.61      0.88 o 
   6   1   8       99.00       97.92      1.74 o 
   7   1   8        0.09       -0.15      0.45 o 
   8   1   8        4.90        8.54      0.82 o 
   9   1   8       33.22       31.13      1.36 o 
  10   1   8       13.60       14.05      1.69 o 
  11   1   8        0.80        1.35      1.50 o 
  12   1   8        6.10        9.30      2.25 o 
 -14   2   8        9.20       12.18      1.79 o 
 -13   2   8       24.12       30.77      2.43 o 
 -12   2   8        3.44        1.49      1.80 o 
 -11   2   8        5.91        3.52      1.15 o 
 -10   2   8       76.28       65.09      2.69 o 
  -9   2   8        5.91        6.49      1.35 o 
  -8   2   8        7.08        7.91      0.84 o 
  -7   2   8       83.80      100.53      2.38 o 
  -6   2   8        0.00        0.26      0.44 o 
  -5   2   8       10.06        4.39      0.50 o 
  -4   2   8      349.32      332.61      3.78 o 
  -3   2   8       54.85       70.02      1.28 o 
  -2   2   8      954.43      933.90      8.72 o 
  -1   2   8       27.31       39.82      1.15 o 
   0   2   8      117.49      118.76      2.13 o 
   1   2   8     1045.95     1033.94      9.72 o 
   2   2   8       30.26       32.77      0.76 o 
   3   2   8      171.93      160.79      2.06 o 
   4   2   8       69.69       64.99      1.28 o 
   5   2   8       54.75       50.91      1.20 o 
   6   2   8      137.14      134.06      3.60 o 
   7   2   8       83.96       74.18      1.86 o 
   8   2   8       52.66       58.73      2.04 o 
   9   2   8        3.48        2.34      1.35 o 
  10   2   8        2.61        4.05      1.27 o 
  11   2   8       30.40       33.20      2.55 o 
  12   2   8        1.03        1.35      1.95 o 
 -14   3   8        0.57       -1.11      1.82 o 
 -13   3   8       14.43       11.73      1.46 o 
 -12   3   8       12.78       10.37      1.33 o 
 -11   3   8      235.30      227.06      4.96 o 
 -10   3   8      117.64       85.71      2.64 o 
  -9   3   8       46.89       46.43      1.60 o 
  -8   3   8       33.25       36.83      1.54 o 
  -7   3   8        2.58        1.66      0.57 o 
  -6   3   8       36.24       38.18      1.39 o 
  -5   3   8       16.39       21.83      0.84 o 
  -4   3   8      902.33      872.00      8.43 o 
  -3   3   8      124.30      115.88      1.76 o 
  -2   3   8      552.49      514.77      6.41 o 
  -1   3   8       92.71       91.78      1.90 o 
   0   3   8       44.71       45.11      1.64 o 
   1   3   8      102.07      116.68      2.28 o 
   2   3   8      433.95      471.64      5.21 o 
   3   3   8       40.54       35.74      1.14 o 
   4   3   8        1.59        3.33      0.54 o 
   5   3   8       11.77       14.29      0.91 o 
   6   3   8      131.40      135.99      3.02 o 
   7   3   8       20.46       17.69      1.56 o 
   8   3   8        0.15       -1.35      1.35 o 
   9   3   8       85.96       93.64      3.50 o 
  10   3   8       57.64       63.96      3.01 o 
  11   3   8       12.28       17.81      2.05 o 
  12   3   8        3.54        4.20      2.25 o 
 -14   4   8        6.15        8.42      1.62 o 
 -13   4   8        0.74        0.81      1.09 o 
 -12   4   8       30.54       29.61      1.90 o 
 -11   4   8        2.60        0.11      0.83 o 
 -10   4   8        0.08       -0.21      0.66 o 
  -9   4   8        4.42        3.04      0.86 o 
  -8   4   8       54.82       62.58      2.03 o 
  -7   4   8      129.55      129.10      2.84 o 
  -6   4   8       94.51       92.93      2.21 o 
  -5   4   8       14.78       15.14      1.23 o 
  -4   4   8        0.58        1.39      0.41 o 
  -3   4   8       51.03       49.43      1.45 o 
  -2   4   8        0.00        1.17      0.88 o 
  -1   4   8        1.97        1.01      0.80 o 
   0   4   8       39.23       29.83      1.21 o 
   1   4   8       10.37        5.54      0.72 o 
   2   4   8       28.20       25.41      1.24 o 
   3   4   8      267.72      261.18      3.56 o 
   4   4   8      346.03      344.13      4.86 o 
   5   4   8      101.11      109.48      3.27 o 
   6   4   8       90.93      102.79      3.33 o 
   7   4   8      126.47      128.65      3.92 o 
   8   4   8        8.34        7.83      1.37 o 
   9   4   8        0.13        0.36      1.11 o 
  10   4   8        0.75        0.97      1.22 o 
  11   4   8        5.65        4.18      1.54 o 
 -13   5   8       14.47       17.12      2.01 o 
 -12   5   8        1.36        2.27      1.05 o 
 -11   5   8        0.13       -0.81      0.81 o 
 -10   5   8       32.25       28.53      1.67 o 
  -9   5   8       48.37       49.26      1.96 o 
  -8   5   8      161.10      125.83      2.95 o 
  -7   5   8        1.66        2.16      0.97 o 
  -6   5   8       53.22       53.07      3.60 o 
  -5   5   8       10.88       11.94      1.26 o 
  -4   5   8       49.80       46.45      2.05 o 
  -3   5   8        0.08       -0.08      0.69 o 
  -2   5   8       39.37       34.53      1.33 o 
  -1   5   8       18.17       19.81      1.09 o 
   0   5   8       53.99       63.06      1.81 o 
   1   5   8      427.52      394.26      5.58 o 
   2   5   8      141.39      133.97      2.86 o 
   3   5   8       40.71       37.97      1.64 o 
   4   5   8       28.07       24.86      1.75 o 
   5   5   8      138.15      118.94      5.10 o 
   6   5   8        8.94        6.88      1.72 o 
   7   5   8       71.54       71.30      3.07 o 
   8   5   8       13.99       13.99      1.79 o 
   9   5   8        3.48        5.92      1.47 o 
  10   5   8       46.86       48.45      3.01 o 
 -12   6   8        2.68        0.45      1.65 o 
 -11   6   8       10.00        7.13      1.54 o 
 -10   6   8       21.64       19.85      2.01 o 
  -9   6   8        3.64        3.82      1.17 o 
  -8   6   8       75.85       67.12      7.28 o 
  -7   6   8       89.74       90.99      3.31 o 
  -6   6   8        2.71        2.58      2.17 o 
  -5   6   8      112.69      110.56      3.42 o 
  -4   6   8       35.15       34.96      2.01 o 
  -3   6   8      211.47      214.15      4.85 o 
  -2   6   8      127.60      113.03      3.45 o 
  -1   6   8       61.62       59.60      2.43 o 
   0   6   8        0.01       -0.30      0.74 o 
   1   6   8       32.01       37.58      2.02 o 
   2   6   8        3.80        2.54      1.57 o 
   3   6   8       93.25       82.88      3.02 o 
   4   6   8       52.68       51.10      2.49 o 
   5   6   8       45.77       50.82      2.54 o 
   6   6   8        6.28        3.52      1.32 o 
   7   6   8        6.41        6.79      1.47 o 
   8   6   8        4.35        3.03      1.32 o 
   9   6   8        0.00        0.17      1.26 o 
  10   6   8        4.83        7.65      2.55 o 
 -11   7   8        0.03       -1.50      1.50 o 
 -10   7   8       11.53       12.55      1.79 o 
  -9   7   8        9.30        7.24      1.47 o 
  -8   7   8       42.62       49.37      2.73 o 
  -7   7   8       27.71       25.02      3.38 o 
  -6   7   8      124.67      109.69      3.71 o 
  -5   7   8        0.06       -0.41      0.90 o 
  -4   7   8       57.83       56.16      3.53 o 
  -3   7   8        4.40        4.50      1.15 o 
  -2   7   8        0.49       -0.15      0.85 o 
  -1   7   8        1.99        2.70      1.05 o 
   0   7   8        1.21        0.30      0.85 o 
   1   7   8       24.11       16.61      2.33 o 
   2   7   8       11.47        9.93      1.43 o 
   3   7   8       18.88       16.82      1.69 o 
   4   7   8       77.76       76.82      3.22 o 
   5   7   8        6.40        5.31      1.32 o 
   6   7   8      106.43      111.72      4.08 o 
   7   7   8        0.00        0.01      1.27 o 
   8   7   8       32.09       34.95      4.05 o 
  -9   8   8        0.30       -1.35      1.35 o 
  -8   8   8        0.33        2.22      1.50 o 
  -7   8   8        0.07       -0.15      1.00 o 
  -6   8   8        0.65        0.39      1.11 o 
  -5   8   8        2.20        1.71      1.11 o 
  -4   8   8       41.52       40.67      2.37 o 
  -3   8   8       66.14       66.01      2.95 o 
  -2   8   8       20.89       18.60      1.77 o 
  -1   8   8       20.76       23.33      1.96 o 
   0   8   8        8.31        8.86      1.95 o 
   1   8   8      112.50      110.63      3.82 o 
   2   8   8        1.98        1.58      1.22 o 
   3   8   8       30.60       36.51      2.44 o 
   4   8   8        0.48       -0.02      1.04 o 
   5   8   8       27.47       31.25      2.48 o 
   6   8   8       11.26       14.70      1.98 o 
   7   8   8       15.34       17.85      3.45 o 
  -7   9   8       60.53       68.26      4.35 o 
  -6   9   8        0.04        0.38      1.22 o 
  -5   9   8        3.43        4.92      1.47 o 
  -4   9   8        5.36        5.31      1.47 o 
  -3   9   8       11.55       14.59      1.84 o 
  -2   9   8        6.97        4.18      2.55 o 
  -1   9   8        1.28        0.85      1.11 o 
   0   9   8        0.00        1.06      1.15 o 
   1   9   8       11.00        8.25      1.54 o 
   2   9   8        1.36       -0.56      1.11 o 
   3   9   8       11.92       15.08      1.96 o 
   4   9   8        0.10        0.90      2.10 o 
   5   9   8        1.82        3.30      2.40 o 
  -3  10   8        1.19       -0.15      1.65 o 
  -2  10   8       10.20       15.30      2.70 o 
  -1  10   8       44.18       41.55      3.90 o 
   0  10   8        4.24        6.15      2.40 o 
   1  10   8        0.20       -1.05      1.65 o 
 -13   0   9       36.69       34.20      3.45 o 
 -11   0   9        7.49       10.50      2.25 o 
  -9   0   9        1.69       -0.30      1.05 o 
  -7   0   9      921.47      875.70     18.10 o 
  -5   0   9      625.69      689.99     10.01 o 
  -3   0   9      211.30      301.01      4.89 o 
  -1   0   9     6725.97     7306.55     91.30 o 
   1   0   9     2634.62     2666.97     27.49 o 
   3   0   9      393.24      411.07      5.17 o 
   5   0   9      138.90      137.32      2.62 o 
   7   0   9       88.26       77.29      3.15 o 
   9   0   9        8.59        9.20      2.02 o 
 -14   1   9        2.86        3.44      1.43 o 
 -13   1   9        4.60        5.46      1.32 o 
 -12   1   9        7.82        4.80      1.38 o 
 -11   1   9      123.80      129.92      4.20 o 
 -10   1   9       14.88       14.86      2.47 o 
  -9   1   9       15.18       10.09      1.38 o 
  -8   1   9      109.16      109.57      3.18 o 
  -7   1   9       67.39       76.23      2.49 o 
  -6   1   9        0.01        1.38      0.82 o 
  -5   1   9      237.76      189.49      3.14 o 
  -4   1   9      150.17      184.90      3.69 o 
  -3   1   9      868.40      922.84      7.82 o 
  -2   1   9       38.80       47.12      1.25 o 
  -1   1   9      311.71      389.43      5.47 o 
   0   1   9      150.26      169.36      2.46 o 
   1   1   9       62.84       58.79      0.87 o 
   2   1   9        5.14        4.22      0.40 o 
   3   1   9       63.38       67.22      1.10 o 
   4   1   9       53.59       51.99      1.13 o 
   5   1   9       37.88       38.18      1.05 o 
   6   1   9        1.42        0.94      0.48 o 
   7   1   9       15.35       18.54      1.08 o 
   8   1   9       16.83       19.93      1.47 o 
   9   1   9       10.83       14.82      2.15 o 
  10   1   9        2.07        1.65      1.50 o 
  11   1   9        4.98        2.85      1.80 o 
  12   1   9        0.86        1.65      1.95 o 
 -14   2   9       38.14       40.23      2.81 o 
 -13   2   9        0.29       -0.36      1.20 o 
 -12   2   9       79.56       78.12      3.28 o 
 -11   2   9      282.98      272.68      6.25 o 
 -10   2   9        6.00        7.19      1.27 o 
  -9   2   9       13.90       14.45      1.23 o 
  -8   2   9        0.26       -0.34      0.54 o 
  -7   2   9       23.25       24.68      1.26 o 
  -6   2   9      419.37      436.72      8.93 o 
  -5   2   9      207.91      224.41      2.99 o 
  -4   2   9     1298.70     1308.92     12.12 o 
  -3   2   9      562.10      588.26      5.93 o 
  -2   2   9        1.10        3.16      0.44 o 
  -1   2   9      516.19      479.79      5.88 o 
   0   2   9      148.13      157.90      3.13 o 
   1   2   9      900.68      851.09      8.32 o 
   2   2   9     1870.46     1878.20     16.94 o 
   3   2   9       32.43       39.78      1.69 o 
   4   2   9       28.99       34.38      1.14 o 
   5   2   9      149.33      137.96      2.44 o 
   6   2   9       54.51       54.06      1.57 o 
   7   2   9       34.54       36.03      1.71 o 
   8   2   9        0.05       -0.65      0.69 o 
   9   2   9       41.87       45.16      2.85 o 
  10   2   9       27.35       25.51      2.16 o 
  11   2   9        0.00       -0.65      1.15 o 
 -14   3   9       18.30       20.24      3.82 o 
 -13   3   9      122.06      129.36      4.77 o 
 -12   3   9        0.07       -0.57      0.89 o 
 -11   3   9       38.27       41.65      2.00 o 
 -10   3   9       48.11       47.21      1.96 o 
  -9   3   9        2.85        7.02      0.94 o 
  -8   3   9        3.41        3.57      0.77 o 
  -7   3   9      235.13      220.25      3.86 o 
  -6   3   9      231.56      244.51      3.97 o 
  -5   3   9        4.50        6.61      0.56 o 
  -4   3   9       61.89       77.59      1.48 o 
  -3   3   9       82.84       89.97      2.56 o 
  -2   3   9      229.94      234.98      3.61 o 
  -1   3   9        3.62        0.68      0.55 o 
   0   3   9       81.00       96.94      2.05 o 
   1   3   9      464.39      494.98      6.25 o 
   2   3   9      100.80      109.49      2.00 o 
   3   3   9       90.57       83.40      1.78 o 
   4   3   9       53.98       48.86      1.43 o 
   5   3   9       40.90       38.46      1.36 o 
   6   3   9        9.75        8.66      1.18 o 
   7   3   9      126.72      113.44      3.78 o 
   8   3   9        9.77       11.53      2.25 o 
   9   3   9        2.60        2.44      1.22 o 
  10   3   9        0.00        0.25      3.00 o 
  11   3   9        0.10        1.08      1.26 o 
 -14   4   9       84.33      105.88      4.12 o 
 -13   4   9       38.86       44.28      2.34 o 
 -12   4   9        9.06       11.22      1.39 o 
 -11   4   9        0.59        0.48      0.86 o 
 -10   4   9      146.04      147.78      3.50 o 
  -9   4   9      194.42      169.90      3.61 o 
  -8   4   9      201.21      191.39      3.75 o 
  -7   4   9       30.79       25.09      1.32 o 
  -6   4   9        0.20        0.97      0.74 o 
  -5   4   9      169.46      166.64      6.46 o 
  -4   4   9       42.00       39.85      1.58 o 
  -3   4   9      112.33      104.57      2.22 o 
  -2   4   9      331.64      330.57      4.70 o 
  -1   4   9        1.56        2.47      0.86 o 
   0   4   9      340.62      335.63      4.83 o 
   1   4   9      223.67      217.78      3.64 o 
   2   4   9       95.58       92.20      2.28 o 
   3   4   9       44.09       34.30      1.27 o 
   4   4   9      536.46      514.28      5.97 o 
   5   4   9       48.50       43.28      1.86 o 
   6   4   9       11.87       16.30      1.35 o 
   7   4   9       51.85       51.38      2.58 o 
   8   4   9       12.97       11.61      1.54 o 
   9   4   9       47.87       50.17      2.84 o 
  10   4   9        0.53       -0.37      1.72 o 
  11   4   9        0.40        2.55      2.10 o 
 -13   5   9       45.68       38.10      3.75 o 
 -12   5   9        0.06        0.39      1.37 o 
 -11   5   9        4.41        1.54      1.02 o 
 -10   5   9        0.01        0.46      1.27 o 
  -9   5   9        2.01        0.52      1.06 o 
  -8   5   9       18.30       24.37      1.90 o 
  -7   5   9        0.01        0.65      1.65 o 
  -6   5   9      128.62      122.24      3.59 o 
  -5   5   9       88.27       86.45      4.43 o 
  -4   5   9      151.58      153.13      3.95 o 
  -3   5   9        5.21        5.71      0.85 o 
  -2   5   9       16.35       17.56      1.09 o 
  -1   5   9       65.18       57.32      2.12 o 
   0   5   9       29.61       29.56      1.35 o 
   1   5   9       99.31       97.10      2.42 o 
   2   5   9       43.28       49.10      1.85 o 
   3   5   9        0.57        1.21      0.85 o 
   4   5   9       51.13       44.82      1.84 o 
   5   5   9       66.65       58.62      2.69 o 
   6   5   9       20.51       20.23      2.03 o 
   7   5   9        7.60        9.58      2.92 o 
   8   5   9        5.52        8.20      1.59 o 
   9   5   9        0.01       -0.68      1.22 o 
  10   5   9        3.72        4.65      2.25 o 
 -12   6   9        0.29        0.30      1.80 o 
 -11   6   9        0.18        0.22      1.27 o 
 -10   6   9        0.02        0.45      1.11 o 
  -9   6   9        0.00       -0.86      0.86 o 
  -8   6   9       41.94       43.54      3.98 o 
  -7   6   9       52.86       43.80      2.41 o 
  -6   6   9       69.12       64.64      2.73 o 
  -5   6   9       20.71       20.67      2.18 o 
  -4   6   9      220.47      221.31      7.13 o 
  -3   6   9       37.93       37.22      2.05 o 
  -2   6   9        2.35        2.31      1.50 o 
  -1   6   9       29.29       27.40      1.44 o 
   0   6   9       64.41       62.07      2.02 o 
   1   6   9       37.81       32.49      1.61 o 
   2   6   9      105.12       93.14      3.18 o 
   3   6   9      124.32      110.56      3.55 o 
   4   6   9       26.36       27.04      2.25 o 
   5   6   9       17.95       13.40      1.66 o 
   6   6   9       37.26       41.79      2.63 o 
   7   6   9        0.09       -1.00      1.00 o 
   8   6   9        4.28        2.84      2.32 o 
   9   6   9        0.16        2.70      1.95 o 
 -11   7   9       17.00       17.85      2.85 o 
 -10   7   9        1.20        2.17      1.26 o 
  -9   7   9        4.15        2.25      1.72 o 
  -8   7   9       12.54       13.63      2.10 o 
  -7   7   9        0.02       -0.76      0.97 o 
  -6   7   9        0.71        2.13      1.15 o 
  -5   7   9       20.24       21.31      1.88 o 
  -4   7   9        0.44        0.42      1.00 o 
  -3   7   9        0.57        0.09      0.90 o 
  -2   7   9        0.13       -0.79      0.79 o 
  -1   7   9       32.61       33.43      2.11 o 
   0   7   9       11.81       12.89      3.30 o 
   1   7   9        2.56        1.95      1.06 o 
   2   7   9      106.72       95.04      3.45 o 
   3   7   9        1.59        3.03      1.22 o 
   4   7   9       44.10       47.13      2.60 o 
   5   7   9       25.86       26.69      2.22 o 
   6   7   9        5.88       10.60      1.70 o 
   7   7   9       12.42       12.12      1.91 o 
   8   7   9        5.48        8.55      2.70 o 
  -9   8   9        0.34        0.60      1.65 o 
  -8   8   9        0.31        0.64      1.22 o 
  -7   8   9        0.00       -0.94      0.94 o 
  -6   8   9       19.90       20.23      2.01 o 
  -5   8   9       55.98       51.24      3.00 o 
  -4   8   9       21.67       20.01      1.94 o 
  -3   8   9        0.09        1.76      1.11 o 
  -2   8   9        5.86        6.63      1.50 o 
  -1   8   9        0.26       -0.71      1.00 o 
   0   8   9        0.89        0.15      1.06 o 
   1   8   9       31.15       27.68      2.12 o 
   2   8   9        0.06        0.71      1.87 o 
   3   8   9        3.33        5.03      1.43 o 
   4   8   9        0.54       -0.54      1.35 o 
   5   8   9        1.15        1.67      1.37 o 
   6   8   9        5.91        6.75      2.70 o 
  -7   9   9        0.14        0.15      1.65 o 
  -6   9   9       14.64        8.85      2.25 o 
  -5   9   9        0.39        1.01      1.57 o 
  -4   9   9       10.76        8.80      1.69 o 
  -3   9   9       11.81       13.08      1.85 o 
  -2   9   9        2.68        2.15      1.42 o 
  -1   9   9       26.74       30.39      2.33 o 
   0   9   9       11.56       10.30      1.69 o 
   1   9   9        0.05        0.37      1.17 o 
   2   9   9        6.31       10.30      1.70 o 
   3   9   9        5.02        5.70      2.25 o 
   4   9   9       39.97       48.30      4.35 o 
 -14   0  10        1.30        2.55      1.95 o 
 -12   0  10        9.85       11.10      2.40 o 
 -10   0  10     1728.37     1752.40     34.64 o 
  -8   0  10        0.01       -0.15      1.20 o 
  -6   0  10      623.40      625.85     13.55 o 
  -4   0  10      263.14      293.60      5.05 o 
  -2   0  10       16.92        6.17      1.17 o 
   0   0  10       39.36       44.15      1.12 o 
   2   0  10      279.29      234.34      3.32 o 
   4   0  10       17.82       18.53      1.64 o 
   6   0  10      117.59      116.52      6.98 o 
   8   0  10       26.61       27.15      2.70 o 
 -14   1  10        5.56        1.99      2.77 o 
 -13   1  10       13.74       14.55      1.85 o 
 -12   1  10        4.94        6.97      1.54 o 
 -11   1  10        9.07        9.38      2.02 o 
 -10   1  10      281.57      285.08      6.21 o 
  -9   1  10      180.62      194.49      4.72 o 
  -8   1  10       26.72       25.27      1.69 o 
  -7   1  10      333.95      328.61      4.39 o 
  -6   1  10       46.23       37.53      2.51 o 
  -5   1  10       89.85      100.17      2.16 o 
  -4   1  10      282.81      278.64      3.49 o 
  -3   1  10        4.41        5.92      0.42 o 
  -2   1  10      773.76      808.39      6.89 o 
  -1   1  10      599.37      657.72      5.69 o 
   0   1  10       39.44       40.18      0.73 o 
   1   1  10      278.74      311.16      3.17 o 
   2   1  10      121.28      102.71      2.04 o 
   3   1  10      722.91      748.25      7.60 o 
   4   1  10      100.38       91.96      2.43 o 
   5   1  10       11.18       11.97      0.96 o 
   6   1  10      104.68      107.33      2.49 o 
   7   1  10        9.66       12.11      1.04 o 
   8   1  10        4.86        8.67      1.07 o 
   9   1  10       41.58       45.30      2.48 o 
  10   1  10        2.51        4.65      1.80 o 
 -14   2  10       17.32       21.99      2.55 o 
 -13   2  10        1.67        1.10      1.22 o 
 -12   2  10       53.16       54.53      2.30 o 
 -11   2  10       23.47       26.98      1.78 o 
 -10   2  10      118.02      116.58      3.08 o 
  -9   2  10       93.56       88.09      2.55 o 
  -8   2  10       16.55       16.21      2.33 o 
  -7   2  10       47.71       43.23      1.63 o 
  -6   2  10      121.84      114.28      2.06 o 
  -5   2  10      680.32      622.49      6.53 o 
  -4   2  10      331.06      338.68      3.94 o 
  -3   2  10      124.62      128.89      2.04 o 
  -2   2  10      810.35      850.94      8.19 o 
  -1   2  10       55.79       66.48      1.66 o 
   0   2  10        0.05        0.96      0.42 o 
   1   2  10       19.02       29.52      1.03 o 
   2   2  10        2.78        1.42      0.47 o 
   3   2  10       24.86       23.43      1.02 o 
   4   2  10        0.61        0.07      0.48 o 
   5   2  10        0.05        1.71      1.14 o 
   6   2  10       67.92       71.97      1.87 o 
   7   2  10       15.07       18.46      1.12 o 
   8   2  10       50.95       45.01      1.93 o 
   9   2  10       45.16       52.24      2.13 o 
  10   2  10        1.77        1.20      1.50 o 
  11   2  10        4.62        7.20      2.10 o 
 -14   3  10       25.13       29.87      2.52 o 
 -13   3  10       23.00       25.90      1.88 o 
 -12   3  10      192.68      195.04      4.42 o 
 -11   3  10       52.13       49.72      2.15 o 
 -10   3  10        0.20       -0.74      0.74 o 
  -9   3  10       14.50       10.06      1.06 o 
  -8   3  10       28.79       29.88      1.46 o 
  -7   3  10      246.17      234.52      4.02 o 
  -6   3  10       19.43       17.83      1.50 o 
  -5   3  10        1.13        0.88      0.56 o 
  -4   3  10        6.46        7.81      1.17 o 
  -3   3  10      113.54      126.79      2.48 o 
  -2   3  10        8.48        7.94      0.72 o 
  -1   3  10      391.24      389.85      5.23 o 
   0   3  10        0.83        2.70      0.60 o 
   1   3  10       49.13       50.49      1.64 o 
   2   3  10       14.94       17.91      0.93 o 
   3   3  10      215.10      224.82      3.28 o 
   4   3  10       36.65       36.35      1.47 o 
   5   3  10       90.61       83.17      1.99 o 
   6   3  10       62.12       49.73      1.95 o 
   7   3  10       85.17       86.16      2.60 o 
   8   3  10       11.47       13.01      1.33 o 
   9   3  10        0.18        0.09      1.20 o 
  10   3  10        4.36        5.76      1.87 o 
  11   3  10       17.64       22.47      3.37 o 
 -13   4  10       11.34        7.22      1.69 o 
 -12   4  10       81.38       86.86      3.77 o 
 -11   4  10       10.49       12.39      3.45 o 
 -10   4  10       23.89       21.57      3.60 o 
  -9   4  10       13.23       19.96      1.80 o 
  -8   4  10       21.14       19.11      1.75 o 
  -7   4  10       26.62       25.94      1.85 o 
  -6   4  10        1.96        3.26      1.95 o 
  -5   4  10        3.37        3.34      0.90 o 
  -4   4  10      171.48      167.04      3.31 o 
  -3   4  10       62.50       61.45      1.75 o 
  -2   4  10      139.17      138.58      2.76 o 
  -1   4  10      105.01      103.11      2.31 o 
   0   4  10       11.61       17.66      1.09 o 
   1   4  10       11.72        7.40      0.86 o 
   2   4  10       14.63        9.76      0.84 o 
   3   4  10      132.62      121.68      2.34 o 
   4   4  10       40.46       29.85      1.34 o 
   5   4  10        0.43       -0.45      0.69 o 
   6   4  10       19.46       14.07      1.26 o 
   7   4  10        0.52        1.68      0.92 o 
   8   4  10        1.66        0.57      1.22 o 
   9   4  10        3.23        4.48      1.37 o 
  10   4  10        9.86       12.28      1.84 o 
 -13   5  10       63.34       65.11      4.80 o 
 -12   5  10       46.49       50.50      3.07 o 
 -11   5  10       21.24       21.03      2.26 o 
 -10   5  10        9.43        5.45      1.38 o 
  -9   5  10       60.19       57.35      3.08 o 
  -8   5  10        0.26       -0.22      0.95 o 
  -7   5  10        5.03        4.18      1.11 o 
  -6   5  10       19.18       17.47      1.58 o 
  -5   5  10       97.28       80.92      2.91 o 
  -4   5  10        4.91        3.81      1.12 o 
  -3   5  10       48.15       45.05      1.63 o 
  -2   5  10      308.88      316.67      4.80 o 
  -1   5  10       90.00       83.86      2.22 o 
   0   5  10       25.91       22.69      1.29 o 
   1   5  10      193.43      187.67      3.52 o 
   2   5  10       24.61       31.54      1.55 o 
   3   5  10       87.26       93.80      2.60 o 
   4   5  10        5.77        1.73      0.86 o 
   5   5  10      135.74      129.58      3.23 o 
   6   5  10        1.93        1.90      2.25 o 
   7   5  10        1.48        3.54      1.26 o 
   8   5  10        8.79        8.62      1.64 o 
   9   5  10        8.62        7.33      1.87 o 
 -12   6  10        2.85        3.00      2.10 o 
 -11   6  10        8.10       12.38      1.90 o 
 -10   6  10        2.63        3.68      2.40 o 
  -9   6  10        0.31       -0.67      1.00 o 
  -8   6  10       33.86       31.13      4.13 o 
  -7   6  10       14.16       11.89      2.40 o 
  -6   6  10        2.68        2.70      1.20 o 
  -5   6  10       11.94       12.46      1.47 o 
  -4   6  10      184.67      186.64      4.75 o 
  -3   6  10        5.51        5.85      1.30 o 
  -2   6  10       82.11       81.58      3.01 o 
  -1   6  10        4.13        2.33      0.89 o 
   0   6  10      170.41      173.30      3.52 o 
   1   6  10        0.17       -0.66      0.72 o 
   2   6  10        2.59        4.40      0.94 o 
   3   6  10        6.05        3.55      1.57 o 
   4   6  10       57.12       54.45      2.78 o 
   5   6  10        9.37       11.36      1.95 o 
   6   6  10       10.50       11.57      1.73 o 
   7   6  10        4.55        3.55      1.37 o 
   8   6  10        1.84        1.68      2.40 o 
   9   6  10        0.08        0.45      1.95 o 
 -11   7  10        0.54        1.20      1.80 o 
 -10   7  10       25.06       32.70      3.45 o 
  -9   7  10        4.64        6.74      1.54 o 
  -8   7  10        4.32        5.70      3.07 o 
  -7   7  10       50.68       60.69      2.99 o 
  -6   7  10        0.23        0.15      1.08 o 
  -5   7  10       68.68       73.83      3.10 o 
  -4   7  10      295.52      285.32      6.37 o 
  -3   7  10        2.39        2.25      1.15 o 
  -2   7  10        7.39        5.44      1.26 o 
  -1   7  10        3.97        5.50      2.32 o 
   0   7  10        6.12        3.46      1.42 o 
   1   7  10        0.56       -0.90      0.90 o 
   2   7  10        5.84        4.01      1.50 o 
   3   7  10        4.62        3.07      1.57 o 
   4   7  10        7.08        6.46      1.48 o 
   5   7  10        0.31        1.20      1.27 o 
   6   7  10        0.00        0.19      1.22 o 
   7   7  10        3.34       -0.45      1.95 o 
  -9   8  10       16.58       23.85      3.15 o 
  -8   8  10       13.13        8.10      2.10 o 
  -7   8  10        0.07        2.43      1.32 o 
  -6   8  10       58.08       53.66      3.83 o 
  -5   8  10       22.17       20.19      1.94 o 
  -4   8  10        2.99        4.04      1.26 o 
  -3   8  10        9.69        9.45      1.57 o 
  -2   8  10        8.58        7.56      1.47 o 
  -1   8  10       10.40       10.60      1.54 o 
   0   8  10        6.96        7.94      1.48 o 
   1   8  10        0.01       -0.20      1.11 o 
   2   8  10       44.29       39.44      2.60 o 
   3   8  10        5.31        6.49      1.95 o 
   4   8  10        4.80        3.52      1.48 o 
   5   8  10       20.70       24.90      3.60 o 
   6   8  10        2.92        4.35      2.40 o 
  -6   9  10       37.59       43.05      3.75 o 
  -5   9  10        0.80        3.15      1.95 o 
  -4   9  10        4.69        3.48      1.37 o 
  -3   9  10       29.85       33.48      2.48 o 
  -2   9  10        3.46        2.55      1.38 o 
  -1   9  10        0.75        1.47      1.22 o 
   0   9  10        6.39        5.63      1.47 o 
   1   9  10        0.41       -1.65      1.65 o 
   2   9  10        4.17        4.35      2.25 o 
   3   9  10        0.26       -0.45      2.10 o 
 -13   0  11       11.04       12.45      2.40 o 
 -11   0  11       24.96       26.40      2.85 o 
  -9   0  11     1025.56     1022.51     21.71 o 
  -7   0  11      150.71      160.78      5.55 o 
  -5   0  11        7.88       11.21      1.42 o 
  -3   0  11       77.12       70.92      1.91 o 
  -1   0  11        1.31        3.69      0.46 o 
   1   0  11      214.16      215.01      3.13 o 
   3   0  11       88.37       86.47      1.93 o 
   5   0  11       25.63       25.80      2.55 o 
   7   0  11       11.79       16.50      2.25 o 
   9   0  11       36.53       36.90      3.30 o 
 -14   1  11        0.36        0.82      1.26 o 
 -13   1  11        0.90       -0.61      1.72 o 
 -12   1  11       12.57        9.88      2.85 o 
 -11   1  11       56.94       62.92      2.92 o 
 -10   1  11      206.82      205.74      5.14 o 
  -9   1  11      347.72      327.44      6.35 o 
  -8   1  11     1115.43     1128.61     13.38 o 
  -7   1  11      120.05      104.92      2.86 o 
  -6   1  11      468.08      439.53      6.02 o 
  -5   1  11        0.23        0.37      0.49 o 
  -4   1  11      360.96      362.78      3.77 o 
  -3   1  11      231.68      212.74      2.47 o 
  -2   1  11       84.38      106.39      1.75 o 
  -1   1  11        1.72        1.18      0.48 o 
   0   1  11        0.07        0.19      0.27 o 
   1   1  11      155.50      155.33      2.36 o 
   2   1  11      757.38      758.52      7.71 o 
   3   1  11      258.11      234.76      3.47 o 
   4   1  11        4.20        4.45      0.64 o 
   5   1  11      132.07      136.13      2.48 o 
   6   1  11        8.27        5.45      1.01 o 
   7   1  11        8.91        9.50      1.18 o 
   8   1  11       21.01       19.28      2.93 o 
   9   1  11        0.24        2.70      1.65 o 
  10   1  11        4.70        3.30      1.95 o 
 -14   2  11       55.56       60.76      2.73 o 
 -13   2  11        0.66       -0.01      1.31 o 
 -12   2  11        5.78        2.84      1.07 o 
 -11   2  11      188.07      199.88      5.15 o 
 -10   2  11      102.47      107.93      2.99 o 
  -9   2  11        0.67       -0.08      0.83 o 
  -8   2  11        0.08       -0.67      0.67 o 
  -7   2  11       15.22       14.41      0.90 o 
  -6   2  11      342.28      327.97      4.14 o 
  -5   2  11      167.22      151.35      2.94 o 
  -4   2  11       49.47       49.61      1.69 o 
  -3   2  11       62.92       60.07      1.56 o 
  -2   2  11      102.82      110.26      2.25 o 
  -1   2  11      317.90      303.09      4.33 o 
   0   2  11      221.94      219.25      3.01 o 
   1   2  11      100.98      111.34      2.04 o 
   2   2  11       94.32       95.98      1.92 o 
   3   2  11        0.42       -0.43      0.48 o 
   4   2  11       47.25       42.45      1.40 o 
   5   2  11        0.08       -0.27      0.57 o 
   6   2  11       36.87       32.60      1.35 o 
   7   2  11       35.83       39.39      1.55 o 
   8   2  11        3.36        1.83      1.03 o 
   9   2  11        5.72        6.52      1.37 o 
  10   2  11        0.02        0.15      1.65 o 
 -14   3  11       14.42       17.00      2.32 o 
 -13   3  11       13.45       16.79      2.34 o 
 -12   3  11       17.77       17.64      1.57 o 
 -11   3  11        6.91        8.29      1.23 o 
 -10   3  11       21.32       21.69      2.10 o 
  -9   3  11       17.84       18.24      1.79 o 
  -8   3  11        0.56       -0.01      0.83 o 
  -7   3  11        4.45        4.66      1.06 o 
  -6   3  11      308.67      316.14      8.11 o 
  -5   3  11       88.41       88.00      2.20 o 
  -4   3  11      230.90      199.02      3.46 o 
  -3   3  11      321.03      285.96      4.30 o 
  -2   3  11       11.75       10.75      0.89 o 
  -1   3  11        1.30        0.84      0.51 o 
   0   3  11      196.02      196.11      3.35 o 
   1   3  11        4.02        3.60      0.65 o 
   2   3  11        0.50        0.75      0.71 o 
   3   3  11       26.28       22.72      1.12 o 
   4   3  11       15.60       16.60      1.06 o 
   5   3  11       66.68       71.40      1.89 o 
   6   3  11       76.20       72.71      2.36 o 
   7   3  11       39.40       42.97      1.96 o 
   8   3  11        0.56        0.59      0.99 o 
   9   3  11       17.46       15.10      2.25 o 
  10   3  11       35.45       37.79      3.45 o 
 -13   4  11       17.33       22.35      3.15 o 
 -12   4  11       26.19       22.25      2.93 o 
 -11   4  11        4.62        2.32      2.10 o 
 -10   4  11        0.18        0.22      1.06 o 
  -9   4  11        1.81        1.57      1.06 o 
  -8   4  11       15.68       14.44      1.59 o 
  -7   4  11       11.01       10.74      2.17 o 
  -6   4  11       39.13       37.00      2.01 o 
  -5   4  11        4.96        6.19      1.11 o 
  -4   4  11       15.78       17.70      1.14 o 
  -3   4  11       19.65       22.40      1.23 o 
  -2   4  11        1.97        3.08      0.75 o 
  -1   4  11       95.79      101.01      2.36 o 
   0   4  11      271.13      264.85      4.28 o 
   1   4  11       46.85       43.05      1.64 o 
   2   4  11       38.35       35.69      1.37 o 
   3   4  11       86.83       98.13      2.17 o 
   4   4  11       34.93       32.59      1.36 o 
   5   4  11       10.93       10.91      1.17 o 
   6   4  11       89.59       80.28      2.86 o 
   7   4  11        3.46        3.53      1.03 o 
   8   4  11       39.41       44.87      2.63 o 
   9   4  11        0.84        3.27      1.43 o 
  10   4  11        9.07        9.45      2.70 o 
 -13   5  11        9.03        8.40      2.55 o 
 -12   5  11       28.98       23.49      2.34 o 
 -11   5  11       14.19       16.19      1.96 o 
 -10   5  11        0.22       -0.15      1.06 o 
  -9   5  11        7.13        5.51      1.38 o 
  -8   5  11       20.18       22.52      1.90 o 
  -7   5  11        2.10        3.20      1.04 o 
  -6   5  11        1.09        0.97      0.94 o 
  -5   5  11      120.76      115.14      3.59 o 
  -4   5  11      415.23      420.36      7.79 o 
  -3   5  11       71.33       80.76      2.30 o 
  -2   5  11       42.16       37.52      1.67 o 
  -1   5  11        3.33        3.66      0.86 o 
   0   5  11      164.39      156.25      3.23 o 
   1   5  11       12.12       10.54      1.78 o 
   2   5  11      156.78      169.23      3.02 o 
   3   5  11        7.83        6.01      1.01 o 
   4   5  11      101.92      100.16      2.74 o 
   5   5  11       38.76       36.35      1.84 o 
   6   5  11        0.36       -0.07      1.04 o 
   7   5  11        2.43        3.24      2.17 o 
   8   5  11       15.57       16.85      2.01 o 
   9   5  11        0.21        2.55      1.80 o 
 -12   6  11        2.82       -0.15      1.80 o 
 -11   6  11        3.10        3.30      1.95 o 
 -10   6  11        7.55        8.23      2.10 o 
  -9   6  11        0.36        0.56      1.11 o 
  -8   6  11        2.04        3.90      1.80 o 
  -7   6  11       16.88       15.21      1.73 o 
  -6   6  11       59.85       58.52      2.85 o 
  -5   6  11        2.33        3.10      1.15 o 
  -4   6  11        9.29       10.47      1.57 o 
  -3   6  11      453.30      454.99      8.43 o 
  -2   6  11      120.20      115.24      3.70 o 
  -1   6  11      559.05      539.15     13.12 o 
   0   6  11        9.64        9.92      1.18 o 
   1   6  11      128.15      125.23      3.06 o 
   2   6  11        0.91        0.83      0.86 o 
   3   6  11        9.22       11.49      1.21 o 
   4   6  11        1.08       -0.90      0.90 o 
   5   6  11        7.02       10.45      2.47 o 
   6   6  11       11.28       12.28      1.77 o 
   7   6  11       21.14       20.50      2.11 o 
   8   6  11        0.03        2.10      1.95 o 
 -10   7  11        5.56        5.40      2.10 o 
  -9   7  11        0.42        0.45      1.17 o 
  -8   7  11       20.73       19.87      2.93 o 
  -7   7  11       30.38       29.07      2.26 o 
  -6   7  11       57.32       66.00      3.53 o 
  -5   7  11      102.45      106.73      3.85 o 
  -4   7  11       96.25       94.71      3.52 o 
  -3   7  11        0.01        0.00      1.00 o 
  -2   7  11       31.97       39.63      4.73 o 
  -1   7  11        7.20       11.06      1.51 o 
   0   7  11        1.91        0.06      1.80 o 
   1   7  11        0.52        0.47      1.12 o 
   2   7  11        0.25        1.28      1.11 o 
   3   7  11        0.12        0.84      1.22 o 
   4   7  11       31.43       28.37      2.28 o 
   5   7  11       10.41       12.01      1.85 o 
   6   7  11        0.41       -0.10      1.95 o 
   7   7  11        0.37       -1.35      1.95 o 
  -8   8  11       30.60       39.45      3.75 o 
  -7   8  11       84.25       87.47      3.71 o 
  -6   8  11       26.00       27.82      4.05 o 
  -5   8  11       66.53       73.80      6.68 o 
  -4   8  11        2.79        1.95      1.87 o 
  -3   8  11       41.32       41.84      5.25 o 
  -2   8  11        2.75        1.60      1.26 o 
  -1   8  11        1.04       -0.10      1.00 o 
   0   8  11        4.15        3.37      1.32 o 
   1   8  11       19.76       23.16      2.17 o 
   2   8  11        1.75        3.80      1.37 o 
   3   8  11       17.77       22.60      2.22 o 
   4   8  11       19.80       14.25      3.15 o 
   5   8  11        7.01        9.00      2.70 o 
  -6   9  11       16.80       14.70      2.70 o 
  -5   9  11        5.68        4.35      2.10 o 
  -4   9  11        0.14        0.30      1.65 o 
  -3   9  11       17.21       15.60      2.55 o 
  -2   9  11        1.28        0.75      1.65 o 
  -1   9  11        0.02       -1.50      1.50 o 
   0   9  11        0.46        0.15      1.65 o 
   1   9  11       15.42       13.50      2.70 o 
   2   9  11       18.64       23.85      3.30 o 
 -14   0  12        0.65        2.70      2.10 o 
 -12   0  12       17.33       18.75      2.70 o 
 -10   0  12      145.48      150.39      6.15 o 
  -8   0  12     1464.04     1524.87     29.92 o 
  -6   0  12       13.33       13.75      1.27 o 
  -4   0  12      153.25      174.97      3.56 o 
  -2   0  12      400.05      390.44      5.30 o 
   0   0  12      244.11      242.39      6.99 o 
   2   0  12        4.40        4.50      1.35 o 
   4   0  12      265.05      263.29      7.81 o 
   6   0  12        2.35        4.20      1.65 o 
   8   0  12        4.94        6.45      1.95 o 
 -14   1  12        1.92        2.11      1.37 o 
 -13   1  12       18.45       21.87      3.00 o 
 -12   1  12       32.30       37.03      5.78 o 
 -11   1  12       26.28       28.92      1.81 o 
 -10   1  12        1.12        2.09      0.92 o 
  -9   1  12      156.61      158.82      3.54 o 
  -8   1  12      319.59      298.43      5.64 o 
  -7   1  12      521.45      532.16      7.23 o 
  -6   1  12     1100.98     1072.10     12.40 o 
  -5   1  12       66.85       63.04      1.49 o 
  -4   1  12      309.62      308.76      3.85 o 
  -3   1  12        0.09        1.41      1.36 o 
  -2   1  12       29.74       27.24      0.88 o 
  -1   1  12       79.28       83.29      1.67 o 
   0   1  12       64.42       59.20      1.40 o 
   1   1  12        3.62        3.48      0.53 o 
   2   1  12        3.16        6.81      0.97 o 
   3   1  12      170.71      180.00      2.79 o 
   4   1  12      120.05      122.85      2.36 o 
   5   1  12       21.01       22.11      3.98 o 
   6   1  12       72.05       75.46      2.96 o 
   7   1  12        3.10        2.09      1.87 o 
   8   1  12       15.86       18.81      1.85 o 
   9   1  12       15.99       13.35      2.40 o 
  10   1  12        6.08        4.35      2.10 o 
 -14   2  12        2.00        1.52      1.47 o 
 -13   2  12       11.47       10.28      1.41 o 
 -12   2  12        6.77        5.76      1.15 o 
 -11   2  12       33.98       30.94      2.08 o 
 -10   2  12       39.43       40.95      2.05 o 
  -9   2  12        2.62        1.91      0.89 o 
  -8   2  12      114.94      105.11      3.45 o 
  -7   2  12      208.24      211.94      3.88 o 
  -6   2  12      712.76      714.18      8.91 o 
  -5   2  12      164.69      143.39      2.91 o 
  -4   2  12       74.30       72.77      1.63 o 
  -3   2  12      251.93      248.12      3.90 o 
  -2   2  12      333.32      318.77      6.38 o 
  -1   2  12      169.21      165.39      3.66 o 
   0   2  12      143.31      136.24      2.47 o 
   1   2  12      246.89      223.09      3.22 o 
   2   2  12      365.00      366.89      4.57 o 
   3   2  12       61.28       60.64      1.66 o 
   4   2  12        3.97        4.78      0.73 o 
   5   2  12       46.61       41.50      1.78 o 
   6   2  12        1.13        1.37      0.68 o 
   7   2  12        0.15       -0.21      1.11 o 
   8   2  12        2.71       -0.15      1.80 o 
   9   2  12        8.76       12.90      2.40 o 
 -14   3  12        2.77        4.65      2.40 o 
 -13   3  12       89.95       95.12      6.08 o 
 -12   3  12       18.22       21.39      3.60 o 
 -11   3  12       15.03       15.98      1.91 o 
 -10   3  12        1.02        0.47      1.04 o 
  -9   3  12       69.12       66.92      2.97 o 
  -8   3  12       58.30       56.58      2.65 o 
  -7   3  12        0.11        0.22      1.27 o 
  -6   3  12        6.42        3.28      0.77 o 
  -5   3  12      299.41      289.48      4.57 o 
  -4   3  12      745.43      713.14      8.83 o 
  -3   3  12       37.37       35.23      1.44 o 
  -2   3  12       13.90       15.02      1.60 o 
  -1   3  12      304.95      280.79      4.33 o 
   0   3  12        6.38        6.01      0.83 o 
   1   3  12      341.68      357.10      4.56 o 
   2   3  12      298.46      277.89      4.10 o 
   3   3  12       32.61       34.08      1.78 o 
   4   3  12      313.10      317.93      4.41 o 
   5   3  12        1.45        2.38      0.73 o 
   6   3  12       64.93       68.50      3.06 o 
   7   3  12       58.45       56.81      2.36 o 
   8   3  12        0.00       -0.19      0.98 o 
   9   3  12       10.39        9.15      1.69 o 
  10   3  12        3.35        2.10      1.95 o 
 -13   4  12        0.78        3.45      2.40 o 
 -12   4  12       25.29       26.66      2.43 o 
 -11   4  12        9.19        6.54      1.59 o 
 -10   4  12       19.81       16.72      1.85 o 
  -9   4  12       23.92       22.44      2.01 o 
  -8   4  12       21.15       21.90      3.23 o 
  -7   4  12       48.99       53.28      2.54 o 
  -6   4  12       24.02       23.65      1.79 o 
  -5   4  12      219.56      219.17      5.33 o 
  -4   4  12      315.90      304.45      4.78 o 
  -3   4  12       23.52       26.84      1.42 o 
  -2   4  12        1.02        1.20      1.13 o 
  -1   4  12     1227.02     1208.07     13.73 o 
   0   4  12      237.74      221.17      3.90 o 
   1   4  12      194.10      178.42      3.02 o 
   2   4  12        1.44        0.55      0.62 o 
   3   4  12       43.56       43.64      1.55 o 
   4   4  12        0.00        0.28      0.61 o 
   5   4  12       21.38       23.74      1.71 o 
   6   4  12       10.15       10.31      1.23 o 
   7   4  12       40.37       41.74      2.04 o 
   8   4  12        4.59        4.80      1.48 o 
   9   4  12       16.05       16.18      1.96 o 
 -12   5  12        4.36        6.15      2.25 o 
 -11   5  12       21.99       21.23      2.17 o 
 -10   5  12        6.43        4.20      1.38 o 
  -9   5  12        5.28        5.31      1.38 o 
  -8   5  12        8.98        8.36      1.47 o 
  -7   5  12       20.40       19.95      1.79 o 
  -6   5  12        0.26       -0.19      0.86 o 
  -5   5  12      119.59      116.99      3.70 o 
  -4   5  12      452.23      427.47      7.95 o 
  -3   5  12     1138.12     1132.24     13.17 o 
  -2   5  12      151.88      141.57      3.16 o 
  -1   5  12        9.40        8.85      1.24 o 
   0   5  12      173.42      149.89      3.23 o 
   1   5  12       11.62       11.35      2.14 o 
   2   5  12        3.38        3.45      0.77 o 
   3   5  12       11.87       12.41      1.60 o 
   4   5  12        0.21       -0.18      0.77 o 
   5   5  12        0.26        1.06      0.89 o 
   6   5  12        2.60        3.03      1.03 o 
   7   5  12        0.95        2.25      1.30 o 
   8   5  12        4.01        7.18      1.80 o 
 -11   6  12        7.15       10.80      2.70 o 
 -10   6  12        9.40       11.64      2.77 o 
  -9   6  12        0.06       -0.94      1.11 o 
  -8   6  12        2.45        1.36      1.26 o 
  -7   6  12        1.86        1.50      1.17 o 
  -6   6  12       73.30       77.10      3.16 o 
  -5   6  12        3.60        3.61      1.22 o 
  -4   6  12       19.50       24.62      1.96 o 
  -3   6  12       55.52       50.95      2.63 o 
  -2   6  12       36.37       40.12      3.23 o 
  -1   6  12       14.60       15.43      1.49 o 
   0   6  12       66.63       62.79      2.25 o 
   1   6  12       91.39       91.79      3.14 o 
   2   6  12        6.18        4.97      1.51 o 
   3   6  12       17.72       18.99      1.49 o 
   4   6  12        5.34        6.69      1.15 o 
   5   6  12       42.57       47.10      3.75 o 
   6   6  12        6.09        1.82      1.32 o 
   7   6  12        0.10       -1.17      1.17 o 
 -10   7  12        7.87       11.25      2.55 o 
  -9   7  12        0.04       -1.35      1.35 o 
  -8   7  12        0.01        1.63      1.32 o 
  -7   7  12        5.17        4.76      1.54 o 
  -6   7  12       44.56       45.77      3.90 o 
  -5   7  12      182.12      192.98      8.11 o 
  -4   7  12        7.97        9.75      1.58 o 
  -3   7  12        0.06       -1.12      1.12 o 
  -2   7  12       11.70       12.35      1.69 o 
  -1   7  12       45.22       47.86      2.65 o 
   0   7  12       18.86       17.62      1.49 o 
   1   7  12       10.85       11.00      1.64 o 
   2   7  12        0.63        0.19      1.11 o 
   3   7  12        0.36        0.22      1.27 o 
   4   7  12       14.26       18.47      2.01 o 
   5   7  12       14.26       12.69      3.07 o 
   6   7  12       47.67       52.36      4.50 o 
  -8   8  12        0.93        1.20      1.95 o 
  -7   8  12        2.27        1.80      1.95 o 
  -6   8  12        4.43        6.67      4.05 o 
  -5   8  12       51.44       55.60      3.03 o 
  -4   8  12       19.35       23.60      2.63 o 
  -3   8  12        0.01       -0.08      1.15 o 
  -2   8  12        4.10        2.40      1.37 o 
  -1   8  12        0.66       -0.27      1.22 o 
   0   8  12        3.74        2.34      1.26 o 
   1   8  12        1.59        1.72      1.38 o 
   2   8  12        4.95        7.42      2.47 o 
   3   8  12        0.15       -1.65      1.65 o 
   4   8  12        0.28        0.45      2.10 o 
  -4   9  12        0.65        0.30      1.65 o 
  -3   9  12        0.36       -1.20      1.50 o 
  -2   9  12        0.73        0.90      1.65 o 
  -1   9  12        0.69       -1.50      1.50 o 
   0   9  12       11.20       10.65      2.70 o 
 -13   0  13        4.45        5.55      2.10 o 
 -11   0  13      132.20      139.42      6.15 o 
  -9   0  13       84.99       81.27      3.13 o 
  -7   0  13      361.48      365.18      6.80 o 
  -5   0  13       97.56      102.72      2.81 o 
  -3   0  13       20.55       15.27      1.19 o 
  -1   0  13       60.46       51.13      1.80 o 
   1   0  13      122.86      120.82      4.80 o 
   3   0  13      356.78      335.54      9.32 o 
   5   0  13      196.49      195.32      6.76 o 
   7   0  13       41.31       37.80      3.30 o 
   9   0  13       33.15       37.05      3.60 o 
 -14   1  13        7.89        7.71      1.41 o 
 -13   1  13        0.42        0.75      0.98 o 
 -12   1  13        3.37        4.47      1.08 o 
 -11   1  13       46.60       48.19      2.19 o 
 -10   1  13       48.73       49.17      2.10 o 
  -9   1  13       21.07       26.11      1.55 o 
  -8   1  13       22.76       25.29      2.18 o 
  -7   1  13       30.62       31.43      1.82 o 
  -6   1  13       24.16       24.56      1.58 o 
  -5   1  13        0.98        2.08      1.08 o 
  -4   1  13        2.72        1.82      0.48 o 
  -3   1  13      566.78      548.89      5.92 o 
  -2   1  13       61.88       55.03      1.51 o 
  -1   1  13      452.01      427.60      4.95 o 
   0   1  13      145.43      148.89      2.42 o 
   1   1  13        9.42        7.94      0.90 o 
   2   1  13      247.64      246.84      4.16 o 
   3   1  13       62.51       59.99      2.60 o 
   4   1  13      111.08      100.71      3.34 o 
   5   1  13      130.29      134.38      3.98 o 
   6   1  13        2.28       -0.45      1.35 o 
   7   1  13        1.47       -1.35      1.35 o 
   8   1  13        1.59       -0.07      1.50 o 
   9   1  13        9.53        7.35      2.40 o 
  10   1  13        0.22        0.30      1.80 o 
 -14   2  13       45.95       45.00      4.35 o 
 -13   2  13        2.03        2.97      1.43 o 
 -12   2  13        6.82        5.97      1.87 o 
 -11   2  13       45.92       47.02      2.70 o 
 -10   2  13       20.03       15.74      1.75 o 
  -9   2  13       50.25       51.15      2.70 o 
  -8   2  13        0.08        0.15      0.85 o 
  -7   2  13      333.33      323.47      5.16 o 
  -6   2  13       17.73       23.43      1.38 o 
  -5   2  13       82.39       84.50      2.01 o 
  -4   2  13        3.92        3.43      0.66 o 
  -3   2  13        1.36        0.96      0.59 o 
  -2   2  13       22.50       23.46      1.26 o 
  -1   2  13       25.21       27.86      1.17 o 
   0   2  13      402.16      411.17      4.95 o 
   1   2  13      568.77      537.21      6.10 o 
   2   2  13       78.31       84.99      1.98 o 
   3   2  13       61.99       64.73      1.79 o 
   4   2  13      159.37      169.97      3.64 o 
   5   2  13       17.62       17.45      1.14 o 
   6   2  13       30.26       37.00      2.33 o 
   7   2  13       53.01       53.86      4.05 o 
   8   2  13        2.98        1.95      1.95 o 
   9   2  13        4.72        6.15      2.40 o 
 -13   3  13        0.65        0.67      1.30 o 
 -12   3  13        9.79        9.72      1.79 o 
 -11   3  13        0.03       -0.15      1.06 o 
 -10   3  13       13.14       16.58      1.56 o 
  -9   3  13       13.25       13.97      3.07 o 
  -8   3  13       38.54       38.34      2.23 o 
  -7   3  13        5.35        8.47      1.32 o 
  -6   3  13      242.37      235.58      4.14 o 
  -5   3  13      485.79      490.39      8.16 o 
  -4   3  13      278.48      286.19      4.59 o 
  -3   3  13       32.08       29.93      1.38 o 
  -2   3  13      209.20      208.73      3.73 o 
  -1   3  13        9.19       10.42      1.03 o 
   0   3  13       40.31       39.59      1.47 o 
   1   3  13      311.53      288.64      4.05 o 
   2   3  13       32.00       31.17      1.36 o 
   3   3  13       25.64       24.59      1.62 o 
   4   3  13       45.12       48.38      1.66 o 
   5   3  13        5.12        4.13      0.83 o 
   6   3  13       14.05       13.26      1.34 o 
   7   3  13       59.90       76.59      2.59 o 
   8   3  13        5.98        4.65      2.10 o 
   9   3  13        5.08        5.40      2.25 o 
 -13   4  13       19.51       24.60      3.60 o 
 -12   4  13        1.59        1.45      1.43 o 
 -11   4  13        5.91        8.89      1.70 o 
 -10   4  13        2.55        2.29      1.22 o 
  -9   4  13       41.36       42.87      2.55 o 
  -8   4  13       21.92       21.21      1.90 o 
  -7   4  13       39.26       36.50      2.17 o 
  -6   4  13       67.06       66.76      3.83 o 
  -5   4  13       79.36       71.84      2.80 o 
  -4   4  13        0.01       -0.20      0.72 o 
  -3   4  13        1.91        2.87      1.34 o 
  -2   4  13      534.58      523.60      7.11 o 
  -1   4  13      324.92      316.18      5.03 o 
   0   4  13        2.92        2.94      1.15 o 
   1   4  13        5.51        4.50      0.73 o 
   2   4  13        5.95        6.06      0.82 o 
   3   4  13       67.55       60.50      1.82 o 
   4   4  13        4.16        3.82      0.79 o 
   5   4  13        0.28        1.25      0.87 o 
   6   4  13        7.11        6.86      1.97 o 
   7   4  13        6.19        3.42      1.12 o 
   8   4  13        1.00        2.66      1.14 o 
 -12   5  13       23.61       28.95      3.45 o 
 -11   5  13      101.59      106.84      8.18 o 
 -10   5  13        8.20        6.37      2.47 o 
  -9   5  13       38.91       31.10      2.33 o 
  -8   5  13       37.77       39.76      2.85 o 
  -7   5  13        2.78        3.00      1.17 o 
  -6   5  13        0.08        0.30      1.05 o 
  -5   5  13        0.52        0.03      1.04 o 
  -4   5  13      251.53      248.67      5.71 o 
  -3   5  13      214.98      220.29      4.07 o 
  -2   5  13       88.90       94.88      2.59 o 
  -1   5  13        2.23        4.30      1.04 o 
   0   5  13       15.60       14.64      1.24 o 
   1   5  13        8.07        9.30      0.99 o 
   2   5  13        6.04        3.79      0.86 o 
   3   5  13       11.94       11.11      1.27 o 
   4   5  13        0.41        0.73      0.92 o 
   5   5  13        7.85        7.83      1.26 o 
   6   5  13       19.24       21.70      1.73 o 
   7   5  13        8.01        9.07      1.69 o 
   8   5  13        1.69        4.35      2.40 o 
 -11   6  13        0.65       -0.30      1.65 o 
 -10   6  13        1.37        2.55      1.95 o 
  -9   6  13       17.22       23.15      2.26 o 
  -8   6  13        0.74        0.60      1.11 o 
  -7   6  13        9.01        6.69      1.47 o 
  -6   6  13        1.31        0.96      1.65 o 
  -5   6  13       11.22       10.42      3.52 o 
  -4   6  13       32.76       32.85      2.23 o 
  -3   6  13      207.64      195.30      5.07 o 
  -2   6  13       30.42       21.79      2.70 o 
  -1   6  13      162.40      163.97      5.89 o 
   0   6  13      155.67      153.79      6.57 o 
   1   6  13       13.32       13.57      2.24 o 
   2   6  13       35.57       34.48      1.82 o 
   3   6  13        0.05       -0.81      0.81 o 
   4   6  13        7.17        8.99      1.55 o 
   5   6  13       11.59       12.19      1.79 o 
   6   6  13        7.70        9.77      1.75 o 
   7   6  13        0.56        1.80      2.25 o 
  -9   7  13       32.06       37.20      3.75 o 
  -8   7  13        2.57        2.40      1.38 o 
  -7   7  13        2.95        3.87      1.43 o 
  -6   7  13        0.28        2.92      1.27 o 
  -5   7  13        0.19        0.46      1.15 o 
  -4   7  13       69.78       68.21      3.10 o 
  -3   7  13        0.03       -0.26      1.04 o 
  -2   7  13        3.96        3.68      1.80 o 
  -1   7  13       67.88       76.63      3.27 o 
   0   7  13       31.22       33.33      1.88 o 
   1   7  13       10.26       13.85      1.67 o 
   2   7  13        0.13       -0.73      1.12 o 
   3   7  13        1.13        3.38      1.95 o 
   4   7  13        5.40        7.36      1.58 o 
   5   7  13        0.67        0.30      1.95 o 
  -7   8  13        1.91        0.60      1.95 o 
  -6   8  13       21.42       26.85      3.15 o 
  -5   8  13       21.66       22.17      3.68 o 
  -4   8  13        0.65       -0.92      2.17 o 
  -3   8  13        1.65        1.81      1.26 o 
  -2   8  13        5.81        4.46      1.44 o 
  -1   8  13        8.27        7.17      1.58 o 
   0   8  13        0.52        0.21      2.85 o 
   1   8  13        7.90        9.57      1.70 o 
   2   8  13       61.39       56.56      4.65 o 
   3   8  13        6.08        3.90      2.25 o 
 -14   0  14       33.60       43.05      4.05 o 
 -12   0  14        5.30        9.15      2.25 o 
 -10   0  14       35.23       34.22      3.30 o 
  -8   0  14      145.55      152.11      4.09 o 
  -6   0  14      445.14      414.63     10.37 o 
  -4   0  14      115.36      118.10      3.16 o 
  -2   0  14      119.89      118.31      2.96 o 
   0   0  14       33.63       27.60      2.40 o 
   2   0  14      517.17      515.37     12.63 o 
   4   0  14      567.86      584.26     14.14 o 
   6   0  14       43.56       37.65      3.30 o 
   8   0  14        0.42       -1.05      1.65 o 
 -14   1  14       13.40       17.40      3.30 o 
 -13   1  14        8.19       12.14      1.85 o 
 -12   1  14       33.07       41.06      2.75 o 
 -11   1  14       23.76       20.79      2.01 o 
 -10   1  14      131.23      135.39      8.33 o 
  -9   1  14        8.20        8.72      1.38 o 
  -8   1  14        5.35        4.44      0.92 o 
  -7   1  14       16.19       12.93      1.13 o 
  -6   1  14        0.62        1.99      0.61 o 
  -5   1  14       40.25       47.56      1.42 o 
  -4   1  14       35.06       36.86      1.21 o 
  -3   1  14      225.79      224.37      3.71 o 
  -2   1  14        6.75        8.27      0.84 o 
  -1   1  14      170.32      171.88      3.22 o 
   0   1  14      197.05      181.51      5.30 o 
   1   1  14       25.37       28.04      1.43 o 
   2   1  14      869.63      830.25     12.78 o 
   3   1  14        0.55        0.11      1.11 o 
   4   1  14      333.58      306.65      7.21 o 
   5   1  14      123.54      123.34      3.87 o 
   6   1  14       43.68       42.06      2.43 o 
   7   1  14       15.33       12.63      3.07 o 
   8   1  14        8.92        8.05      1.64 o 
   9   1  14        0.00       -1.35      1.95 o 
 -13   2  14        4.36        4.95      1.59 o 
 -12   2  14        2.94        6.07      1.48 o 
 -11   2  14        0.36        0.15      1.57 o 
 -10   2  14        6.80        7.32      2.55 o 
  -9   2  14       69.81       64.50      2.37 o 
  -8   2  14       10.63       11.15      3.00 o 
  -7   2  14       80.88       75.51      2.30 o 
  -6   2  14      101.06       92.07      2.42 o 
  -5   2  14      121.01      121.58      2.80 o 
  -4   2  14        0.97        0.54      0.62 o 
  -3   2  14       11.25        9.98      0.90 o 
  -2   2  14        6.74        7.15      0.91 o 
  -1   2  14      318.31      311.54      4.16 o 
   0   2  14        2.70        1.06      1.17 o 
   1   2  14      611.56      592.55      6.70 o 
   2   2  14      412.62      422.39      6.18 o 
   3   2  14      122.47      126.21      3.03 o 
   4   2  14       13.39       11.48      1.24 o 
   5   2  14       25.34       20.53      1.91 o 
   6   2  14       48.54       60.57      2.86 o 
   7   2  14       88.53       92.58      5.25 o 
   8   2  14        3.95        0.75      2.10 o 
   9   2  14        1.03        3.15      2.10 o 
 -13   3  14        0.56       -1.50      1.80 o 
 -12   3  14        1.58        0.66      1.26 o 
 -11   3  14       36.06       42.77      2.75 o 
 -10   3  14       15.58       15.94      1.50 o 
  -9   3  14        1.13        1.57      1.06 o 
  -8   3  14      189.60      186.38      4.99 o 
  -7   3  14       25.31       27.61      1.96 o 
  -6   3  14       99.44      101.36      2.61 o 
  -5   3  14       77.87       72.58      2.98 o 
  -4   3  14       14.21       18.84      1.65 o 
  -3   3  14        0.27       -0.79      0.79 o 
  -2   3  14       79.95       79.96      2.22 o 
  -1   3  14       68.92       71.22      2.13 o 
   0   3  14      175.81      173.04      2.98 o 
   1   3  14       12.08       15.37      1.10 o 
   2   3  14       35.25       34.12      1.40 o 
   3   3  14        5.11        3.07      0.74 o 
   4   3  14        2.55        2.56      0.77 o 
   5   3  14        5.14        4.56      0.89 o 
   6   3  14       22.77       22.09      2.07 o 
   7   3  14        9.99        9.30      2.40 o 
   8   3  14        0.20       -0.30      2.10 o 
 -12   4  14        8.42        8.18      1.75 o 
 -11   4  14       26.86       28.11      1.99 o 
 -10   4  14        1.07        1.72      1.42 o 
  -9   4  14        0.00       -0.07      1.06 o 
  -8   4  14       43.11       35.89      2.33 o 
  -7   4  14        0.06        0.15      0.95 o 
  -6   4  14        2.93        2.21      1.08 o 
  -5   4  14       42.71       39.74      2.22 o 
  -4   4  14      204.61      202.41      4.52 o 
  -3   4  14      463.49      456.52      6.56 o 
  -2   4  14       10.77       11.78      1.15 o 
  -1   4  14       20.71       26.91      1.52 o 
   0   4  14      164.94      158.02      2.94 o 
   1   4  14       48.06       48.51      1.65 o 
   2   4  14        8.41        9.86      0.95 o 
   3   4  14       38.56       36.57      1.57 o 
   4   4  14        0.76        0.67      0.72 o 
   5   4  14       33.49       38.36      1.95 o 
   6   4  14       42.01       42.77      2.14 o 
   7   4  14        2.69        2.07      1.06 o 
   8   4  14       10.78       14.72      3.67 o 
 -11   5  14        1.81        0.20      1.32 o 
 -10   5  14        2.72        4.47      1.47 o 
  -9   5  14        7.04        7.29      1.47 o 
  -8   5  14        6.14        7.71      1.80 o 
  -7   5  14        2.06        3.60      1.27 o 
  -6   5  14        3.06        3.74      1.22 o 
  -5   5  14        0.04        0.90      1.50 o 
  -4   5  14      107.49      110.53      4.28 o 
  -3   5  14       43.64       43.84      1.89 o 
  -2   5  14      103.87      104.49      3.63 o 
  -1   5  14      288.69      294.89      5.05 o 
   0   5  14        7.45        5.11      1.07 o 
   1   5  14       47.20       49.17      1.70 o 
   2   5  14       14.46       12.89      1.06 o 
   3   5  14       10.64        8.32      1.18 o 
   4   5  14        0.40       -0.53      0.86 o 
   5   5  14        0.01        0.73      1.01 o 
   6   5  14        4.06        3.30      1.21 o 
   7   5  14        0.18       -0.25      1.46 o 
 -10   6  14       33.54       36.45      3.75 o 
  -9   6  14       18.91       20.81      2.17 o 
  -8   6  14        2.63        2.85      1.32 o 
  -7   6  14       54.79       58.19      2.95 o 
  -6   6  14       11.08       13.25      1.79 o 
  -5   6  14        4.18        3.78      1.32 o 
  -4   6  14       49.65       46.77      3.60 o 
  -3   6  14        0.17        0.89      1.27 o 
  -2   6  14       22.92       26.75      2.11 o 
  -1   6  14      149.25      157.53      3.63 o 
   0   6  14       32.88       34.63      1.97 o 
   1   6  14        8.94       14.57      1.22 o 
   2   6  14       20.84       20.58      1.67 o 
   3   6  14       16.91       18.14      1.61 o 
   4   6  14        6.10        4.92      1.23 o 
   5   6  14        2.27        3.47      1.34 o 
   6   6  14        0.70        0.60      1.95 o 
  -9   7  14       25.65       27.45      3.30 o 
  -8   7  14       38.94       45.90      3.90 o 
  -7   7  14        4.54        1.74      1.37 o 
  -6   7  14        2.84        4.71      1.44 o 
  -5   7  14        6.89        7.94      1.58 o 
  -4   7  14        7.17        8.18      1.51 o 
  -3   7  14       16.05       18.48      2.47 o 
  -2   7  14       15.10       13.67      2.10 o 
  -1   7  14       36.47       33.25      2.43 o 
   0   7  14        0.06        0.37      2.10 o 
   1   7  14       23.07       22.82      2.08 o 
   2   7  14        3.30        1.90      1.04 o 
   3   7  14        0.61       -0.61      1.22 o 
   4   7  14        3.31       -0.30      1.95 o 
  -6   8  14        7.22        4.95      2.10 o 
  -5   8  14        0.22        0.45      1.65 o 
  -4   8  14        0.07        0.15      1.65 o 
  -3   8  14        0.21        1.80      1.65 o 
  -2   8  14       19.17       22.38      2.33 o 
  -1   8  14       11.62       12.00      2.40 o 
   0   8  14        7.87        9.75      2.55 o 
   1   8  14       54.71       63.31      4.65 o 
   2   8  14        2.50        2.40      2.40 o 
 -13   0  15        0.44        2.85      2.10 o 
 -11   0  15       15.32       12.75      2.40 o 
  -9   0  15       16.95       15.15      2.40 o 
  -7   0  15      129.10      128.62      5.25 o 
  -5   0  15      382.53      346.36      6.41 o 
  -3   0  15        0.56        3.68      0.86 o 
  -1   0  15      194.68      171.31      6.16 o 
   1   0  15      114.75      103.85      4.80 o 
   3   0  15      183.31      201.76      7.21 o 
   5   0  15       15.16       12.75      2.40 o 
   7   0  15       12.20       15.45      2.70 o 
 -13   1  15        5.25        5.64      2.17 o 
 -12   1  15       16.56       16.84      1.96 o 
 -11   1  15       25.34       28.52      2.85 o 
 -10   1  15       23.04       22.41      1.61 o 
  -9   1  15       20.22       16.25      1.38 o 
  -8   1  15        8.20        5.19      1.75 o 
  -7   1  15      158.68      153.48      2.87 o 
  -6   1  15       19.31       15.88      1.18 o 
  -5   1  15        8.60        8.85      1.22 o 
  -4   1  15        2.21        3.81      0.90 o 
  -3   1  15       35.66       36.26      1.54 o 
  -2   1  15       10.96        6.96      0.88 o 
  -1   1  15        1.13        1.41      1.08 o 
   0   1  15       44.39       39.17      2.12 o 
   1   1  15        7.56        7.04      1.27 o 
   2   1  15       62.81       70.07      2.97 o 
   3   1  15        9.04        9.16      1.47 o 
   4   1  15      112.39      103.39      3.61 o 
   5   1  15        8.69       11.18      1.70 o 
   6   1  15       43.37       51.76      2.81 o 
   7   1  15       14.44       18.10      2.02 o 
   8   1  15        1.67        2.74      1.43 o 
 -13   2  15        3.16        3.60      1.58 o 
 -12   2  15       16.04       20.18      2.23 o 
 -11   2  15        1.85        3.37      1.27 o 
 -10   2  15       16.21       12.94      2.77 o 
  -9   2  15        3.65        3.64      1.21 o 
  -8   2  15       30.66       28.58      2.31 o 
  -7   2  15        5.47        3.41      0.96 o 
  -6   2  15       14.60       15.94      1.21 o 
  -5   2  15        1.63        1.81      1.06 o 
  -4   2  15        1.74        5.70      0.83 o 
  -3   2  15       43.51       40.62      1.71 o 
  -2   2  15       12.00        8.94      0.97 o 
  -1   2  15      119.90      116.93      2.83 o 
   0   2  15      147.80      146.96      3.15 o 
   1   2  15        1.82        3.34      0.89 o 
   2   2  15      339.37      335.49      5.39 o 
   3   2  15       14.26       14.55      1.70 o 
   4   2  15        8.40        8.40      1.57 o 
   5   2  15       61.87       67.78      3.02 o 
   6   2  15       54.27       58.41      2.92 o 
   7   2  15        6.23        8.40      2.55 o 
   8   2  15        1.01        0.45      1.95 o 
 -13   3  15       42.27       46.65      4.50 o 
 -12   3  15        1.95        2.01      2.32 o 
 -11   3  15        0.59        0.75      1.17 o 
 -10   3  15        8.95        9.35      1.35 o 
  -9   3  15        7.40        5.77      1.38 o 
  -8   3  15        2.50        1.57      1.06 o 
  -7   3  15       89.43       86.75      4.88 o 
  -6   3  15      110.39      103.43      2.71 o 
  -5   3  15        1.25        0.47      0.75 o 
  -4   3  15        1.91        1.10      0.69 o 
  -3   3  15       22.33       22.15      1.34 o 
  -2   3  15       24.01       24.22      1.36 o 
  -1   3  15       54.46       46.20      1.59 o 
   0   3  15       12.46       11.17      1.47 o 
   1   3  15       19.78       22.41      1.21 o 
   2   3  15        2.54        2.13      0.74 o 
   3   3  15        8.14        8.65      1.51 o 
   4   3  15        0.08        0.14      0.83 o 
   5   3  15       20.86       16.45      1.90 o 
   6   3  15       22.99       17.10      3.00 o 
   7   3  15       10.03       13.65      2.85 o 
   8   3  15       31.07       38.40      4.20 o 
 -12   4  15        5.16        8.10      2.40 o 
 -11   4  15        7.12        8.82      1.47 o 
 -10   4  15       78.21       96.47      3.93 o 
  -9   4  15        0.03       -0.19      1.04 o 
  -8   4  15       18.34       22.65      2.02 o 
  -7   4  15       25.08       19.66      1.84 o 
  -6   4  15       41.23       37.06      2.22 o 
  -5   4  15       49.44       46.52      2.39 o 
  -4   4  15       52.10       51.94      1.98 o 
  -3   4  15        1.68        2.05      0.87 o 
  -2   4  15        4.00        4.33      0.88 o 
  -1   4  15        5.62        6.07      0.94 o 
   0   4  15        4.38        4.89      0.91 o 
   1   4  15        5.92        4.21      0.83 o 
   2   4  15        0.71        0.63      0.71 o 
   3   4  15       13.77       17.52      1.21 o 
   4   4  15        0.31       -0.62      0.71 o 
   5   4  15        2.55        3.20      1.43 o 
   6   4  15        0.08       -0.83      1.80 o 
   7   4  15        3.75        4.05      2.40 o 
 -11   5  15        5.85        1.50      1.95 o 
 -10   5  15        4.39        6.24      1.64 o 
  -9   5  15       41.12       40.07      2.70 o 
  -8   5  15       43.47       43.90      3.38 o 
  -7   5  15        2.85        4.50      1.32 o 
  -6   5  15       35.84       33.80      2.26 o 
  -5   5  15        6.43        6.43      1.43 o 
  -4   5  15      221.33      210.49      5.63 o 
  -3   5  15        7.30        8.10      1.17 o 
  -2   5  15        0.99        1.00      0.87 o 
  -1   5  15        9.92       12.49      1.40 o 
   0   5  15       13.21       14.23      1.23 o 
   1   5  15       32.09       30.92      2.14 o 
   2   5  15        0.29       -0.15      0.74 o 
   3   5  15        0.27       -0.01      1.03 o 
   4   5  15        0.62        0.61      0.94 o 
   5   5  15        3.69        2.06      1.49 o 
   6   5  15        0.23       -0.69      1.05 o 
 -10   6  15        0.30        4.50      2.25 o 
  -9   6  15       14.29       20.80      2.28 o 
  -8   6  15       30.59       32.83      2.52 o 
  -7   6  15        0.41       -0.04      1.15 o 
  -6   6  15        0.93        2.00      1.19 o 
  -5   6  15       22.29       29.24      2.33 o 
  -4   6  15       46.22       51.67      2.69 o 
  -3   6  15       63.35       64.29      5.40 o 
  -2   6  15       78.56       73.20      3.20 o 
  -1   6  15       76.78       74.23      2.53 o 
   0   6  15        0.30       -0.74      0.88 o 
   1   6  15       32.31       38.60      1.74 o 
   2   6  15        0.19       -1.01      1.01 o 
   3   6  15        4.49        4.01      1.15 o 
   4   6  15        2.40        1.12      1.12 o 
   5   6  15        0.01       -1.22      1.22 o 
  -8   7  15       32.57       41.10      3.75 o 
  -7   7  15        0.36       -1.65      1.65 o 
  -6   7  15        0.55        0.00      1.27 o 
  -5   7  15        7.64        6.90      2.55 o 
  -4   7  15        0.81       -0.05      1.15 o 
  -3   7  15        0.32        0.21      1.35 o 
  -2   7  15        1.32        0.42      1.15 o 
  -1   7  15        5.64        6.98      2.85 o 
   0   7  15       28.66       33.80      2.06 o 
   1   7  15       34.99       42.73      2.24 o 
   2   7  15        0.40       -0.02      1.01 o 
   3   7  15        1.73        0.71      1.43 o 
  -4   8  15        2.81        5.70      2.25 o 
  -3   8  15        5.03        9.15      2.40 o 
  -2   8  15        0.63       -0.60      1.65 o 
  -1   8  15       25.37       29.25      3.60 o 
   0   8  15       20.81       15.60      3.15 o 
 -12   0  16        0.57        1.05      1.65 o 
 -10   0  16       34.12       33.00      3.30 o 
  -8   0  16        1.05        1.05      1.35 o 
  -6   0  16       16.63       15.60      1.95 o 
  -4   0  16       32.41       34.35      3.00 o 
  -2   0  16       63.63       66.77      3.90 o 
   0   0  16       79.85       75.02      4.20 o 
   2   0  16        6.68        4.20      1.80 o 
   4   0  16       47.83       43.66      3.45 o 
   6   0  16        0.33       -0.15      1.65 o 
   8   0  16        0.19       -0.90      1.95 o 
 -13   1  16        0.04        0.00      1.27 o 
 -12   1  16        0.30        1.78      1.32 o 
 -11   1  16        0.05        0.53      1.57 o 
 -10   1  16       13.72       13.66      1.75 o 
  -9   1  16       12.90       13.09      1.59 o 
  -8   1  16       11.61       13.30      1.21 o 
  -7   1  16       17.24       20.07      1.35 o 
  -6   1  16       61.44       53.86      2.39 o 
  -5   1  16       81.96       65.22      2.52 o 
  -4   1  16       38.01       33.17      1.94 o 
  -3   1  16      189.30      157.72      3.26 o 
  -2   1  16        0.55       -0.60      0.62 o 
  -1   1  16       56.99       62.54      2.70 o 
   0   1  16       20.86       19.20      1.70 o 
   1   1  16        6.15        6.15      1.27 o 
   2   1  16       18.78       15.79      2.63 o 
   3   1  16       50.02       52.48      2.70 o 
   4   1  16        0.01        1.19      1.22 o 
   5   1  16       24.07       20.41      3.15 o 
   6   1  16       10.81        9.88      1.75 o 
   7   1  16        5.46        7.15      3.75 o 
   8   1  16        0.15       -1.80      1.80 o 
 -13   2  16        4.23        5.55      1.70 o 
 -12   2  16        5.02        3.45      1.48 o 
 -11   2  16       22.95       28.28      2.33 o 
 -10   2  16        0.85        2.47      1.17 o 
  -9   2  16       26.50       25.76      1.67 o 
  -8   2  16        0.72        2.06      1.12 o 
  -7   2  16        7.00        6.80      0.98 o 
  -6   2  16        1.14        0.73      0.72 o 
  -5   2  16      215.84      214.38      4.88 o 
  -4   2  16        0.00       -0.68      0.68 o 
  -3   2  16       23.87       24.11      1.73 o 
  -2   2  16       77.64       76.76      2.32 o 
  -1   2  16        0.01       -0.70      0.71 o 
   0   2  16        1.31        0.59      0.79 o 
   1   2  16        0.36        0.82      1.06 o 
   2   2  16        0.29       -0.28      0.94 o 
   3   2  16        1.69        0.99      1.20 o 
   4   2  16        8.39        7.07      1.72 o 
   5   2  16        2.03        1.20      1.26 o 
   6   2  16       23.92       23.01      2.17 o 
   7   2  16        2.48       -0.15      1.95 o 
 -12   3  16       13.47       19.73      3.75 o 
 -11   3  16        8.77       12.49      2.40 o 
 -10   3  16        0.85        1.61      1.03 o 
  -9   3  16        5.84        7.11      2.10 o 
  -8   3  16       48.02       42.94      3.23 o 
  -7   3  16        2.05        0.21      1.00 o 
  -6   3  16        0.36        1.47      0.79 o 
  -5   3  16       35.11       33.29      2.34 o 
  -4   3  16       11.88       12.21      1.75 o 
  -3   3  16       13.03       13.01      1.18 o 
  -2   3  16       34.82       34.20      1.66 o 
  -1   3  16       56.45       56.82      2.07 o 
   0   3  16        0.25       -0.45      0.75 o 
   1   3  16        3.34        2.93      0.94 o 
   2   3  16       23.17       26.88      2.65 o 
   3   3  16        0.06        0.06      1.08 o 
   4   3  16        4.66        6.03      1.47 o 
   5   3  16       14.37       18.60      2.02 o 
   6   3  16        0.30        4.50      2.40 o 
   7   3  16        6.99        0.60      2.25 o 
 -11   4  16       26.41       34.95      2.25 o 
 -10   4  16        4.83        2.62      1.38 o 
  -9   4  16        0.45        0.75      1.17 o 
  -8   4  16        3.74        3.00      1.27 o 
  -7   4  16        0.15       -0.37      1.00 o 
  -6   4  16        1.30        0.79      1.00 o 
  -5   4  16       31.44       30.21      2.01 o 
  -4   4  16       35.69       39.90      1.81 o 
  -3   4  16       24.19       25.61      1.55 o 
  -2   4  16       74.73       71.26      2.44 o 
  -1   4  16       48.21       52.47      1.93 o 
   0   4  16        7.74        7.85      0.97 o 
   1   4  16        2.09        1.11      0.89 o 
   2   4  16        0.03        0.26      0.72 o 
   3   4  16        5.72        6.21      1.14 o 
   4   4  16        5.65        7.24      1.47 o 
   5   4  16        2.36        0.92      1.65 o 
   6   4  16        2.44        1.80      2.10 o 
 -10   5  16        2.23        0.45      2.70 o 
  -9   5  16       41.61       44.87      2.81 o 
  -8   5  16       50.22       56.82      3.07 o 
  -7   5  16        7.30        4.87      1.87 o 
  -6   5  16        2.73        3.22      1.22 o 
  -5   5  16        8.69        8.20      1.43 o 
  -4   5  16        0.43        1.56      1.04 o 
  -3   5  16        1.39       -0.07      0.79 o 
  -2   5  16        5.78        5.07      1.48 o 
  -1   5  16        1.74        0.33      0.79 o 
   0   5  16        1.60        0.61      0.74 o 
   1   5  16       18.66       22.60      1.38 o 
   2   5  16        8.41        7.99      1.08 o 
   3   5  16        0.35        0.76      0.93 o 
   4   5  16        0.27       -0.01      1.20 o 
   5   5  16        0.15        0.37      1.38 o 
  -9   6  16        5.80       16.50      2.85 o 
  -8   6  16        1.73        1.63      1.43 o 
  -7   6  16       10.91       12.67      1.79 o 
  -6   6  16        5.40        6.31      2.77 o 
  -5   6  16        6.88        9.24      1.58 o 
  -4   6  16        4.12        3.65      1.50 o 
  -3   6  16        0.00       -0.37      1.06 o 
  -2   6  16        0.12        0.37      1.15 o 
  -1   6  16        1.87        1.71      1.01 o 
   0   6  16        8.20        7.50      1.10 o 
   1   6  16        0.60       -0.25      0.84 o 
   2   6  16        4.48        6.17      1.27 o 
   3   6  16        4.96        7.07      1.37 o 
   4   6  16        7.58        9.91      1.47 o 
  -7   7  16        1.75        5.55      2.10 o 
  -6   7  16       18.53       25.20      3.15 o 
  -5   7  16        0.19       -0.92      1.32 o 
  -4   7  16        1.30       -1.09      1.15 o 
  -3   7  16        0.32        0.87      1.26 o 
  -2   7  16        0.15        0.51      1.22 o 
  -1   7  16        6.91        8.15      1.69 o 
   0   7  16       70.29       78.81      2.88 o 
   1   7  16        0.27       -1.26      1.26 o 
   2   7  16        4.59        5.49      1.64 o 
 -11   0  17       20.91       24.15      3.15 o 
  -9   0  17       57.02       57.01      3.90 o 
  -7   0  17      136.93      165.24      6.00 o 
  -5   0  17      355.84      341.03      9.92 o 
  -3   0  17      958.37      863.75     19.13 o 
  -1   0  17        6.58       13.20      2.25 o 
   1   0  17        5.64        4.20      1.80 o 
   3   0  17        0.04        1.50      1.65 o 
   5   0  17       21.75       30.15      3.45 o 
   7   0  17        0.14        0.15      1.95 o 
 -12   1  17        0.45        1.25      1.26 o 
 -11   1  17       14.39       17.23      2.70 o 
 -10   1  17       10.72        9.82      1.54 o 
  -9   1  17        0.32       -0.90      0.90 o 
  -8   1  17      112.27      115.85      3.71 o 
  -7   1  17        0.45        0.88      1.00 o 
  -6   1  17       97.33       96.62      5.03 o 
  -5   1  17        0.01        0.22      0.97 o 
  -4   1  17       18.24       13.78      1.26 o 
  -3   1  17       14.38       13.79      1.64 o 
  -2   1  17      184.59      179.08      4.78 o 
  -1   1  17       13.14        9.33      1.54 o 
   0   1  17       46.33       46.55      3.00 o 
   1   1  17       17.86       15.08      1.75 o 
   2   1  17       17.11       22.88      2.02 o 
   3   1  17        4.26        1.31      1.22 o 
   4   1  17        0.03        2.40      1.27 o 
   5   1  17        0.60        0.05      1.22 o 
   6   1  17        2.92        4.35      1.59 o 
   7   1  17        2.88        1.71      1.54 o 
 -12   2  17       11.42       15.00      2.85 o 
 -11   2  17        0.87        0.90      1.80 o 
 -10   2  17       12.31       13.35      2.55 o 
  -9   2  17        3.46        2.40      1.65 o 
  -8   2  17       29.78       32.70      3.00 o 
  -7   2  17       11.02       14.78      4.50 o 
  -6   2  17        2.86        1.37      1.00 o 
  -5   2  17       39.59       38.21      3.30 o 
  -4   2  17        3.97        5.38      1.08 o 
  -3   2  17        0.00       -0.71      0.71 o 
  -2   2  17        8.86        7.14      1.01 o 
  -1   2  17       91.26       79.49      2.40 o 
   0   2  17       32.48       33.05      2.23 o 
   1   2  17       11.31       10.46      2.92 o 
   2   2  17       74.41       72.65      4.28 o 
   3   2  17        0.02       -0.50      1.50 o 
   4   2  17       16.83       14.26      1.79 o 
   5   2  17        0.13       -1.17      1.17 o 
   6   2  17       12.62       15.98      2.07 o 
 -11   3  17       30.59       37.27      2.70 o 
 -10   3  17        0.07        1.01      1.07 o 
  -9   3  17        0.01        0.75      1.17 o 
  -8   3  17       73.09       66.16      3.02 o 
  -7   3  17        7.49        7.46      1.37 o 
  -6   3  17        6.77        8.50      1.15 o 
  -5   3  17        1.04        1.66      1.00 o 
  -4   3  17       25.98       26.13      1.84 o 
  -3   3  17       24.24       24.38      1.80 o 
  -2   3  17       10.73       12.55      1.26 o 
  -1   3  17       25.79       26.26      1.84 o 
   0   3  17        0.05       -0.19      0.77 o 
   1   3  17        9.74        9.97      2.24 o 
   2   3  17        0.01       -1.27      1.27 o 
   3   3  17        4.20        4.80      1.37 o 
   4   3  17        5.63        2.27      1.87 o 
   5   3  17        0.55       -1.06      1.22 o 
   6   3  17        1.72        0.45      2.25 o 
 -11   4  17        8.49       12.00      1.96 o 
 -10   4  17        4.19        2.93      3.90 o 
  -9   4  17       18.81       20.21      2.85 o 
  -8   4  17       13.68       14.13      1.79 o 
  -7   4  17        2.57        2.75      1.22 o 
  -6   4  17        5.51        7.13      1.57 o 
  -5   4  17        8.31        8.08      1.37 o 
  -4   4  17        0.00        0.67      0.83 o 
  -3   4  17       14.28       14.69      1.33 o 
  -2   4  17       12.85       15.39      2.28 o 
  -1   4  17       38.36       43.00      2.28 o 
   0   4  17       17.92       19.12      1.50 o 
   1   4  17       16.82       19.33      1.53 o 
   2   4  17        1.82       -0.35      0.92 o 
   3   4  17        2.65        2.93      1.29 o 
   4   4  17       27.85       27.45      3.30 o 
   5   4  17        4.19        6.15      2.55 o 
 -10   5  17        1.21        0.15      1.65 o 
  -9   5  17        0.00        1.05      1.38 o 
  -8   5  17       17.89       16.20      1.85 o 
  -7   5  17        6.66        7.69      2.70 o 
  -6   5  17        0.03       -0.02      1.72 o 
  -5   5  17        1.62        0.79      1.11 o 
  -4   5  17        1.77        3.03      1.15 o 
  -3   5  17        4.65        3.80      1.03 o 
  -2   5  17       30.44       32.94      1.84 o 
  -1   5  17        0.04       -0.68      0.77 o 
   0   5  17        1.41        1.56      0.84 o 
   1   5  17       16.53       19.74      1.44 o 
   2   5  17       28.84       36.18      1.73 o 
   3   5  17        0.28        0.54      1.37 o 
   4   5  17        0.00        0.02      1.37 o 
  -8   6  17        4.00        1.35      1.80 o 
  -7   6  17        0.43        0.00      1.17 o 
  -6   6  17        3.85        4.59      3.30 o 
  -5   6  17        6.57        5.95      1.47 o 
  -4   6  17        1.71        2.81      1.32 o 
  -3   6  17        0.04       -0.50      1.11 o 
  -2   6  17        0.96        0.70      1.15 o 
  -1   6  17        0.52       -0.20      0.94 o 
   0   6  17       38.36       43.30      1.89 o 
   1   6  17        2.16        2.44      1.18 o 
   2   6  17        0.30        1.65      1.06 o 
  -5   7  17        3.51        4.80      1.95 o 
  -4   7  17        0.27       -1.20      1.50 o 
  -3   7  17        6.80        6.75      2.25 o 
  -2   7  17        8.56        9.60      2.40 o 
  -1   7  17        1.06       -0.30      1.80 o 
 -12   0  18        0.13       -0.15      1.65 o 
 -10   0  18       19.40       22.80      2.85 o 
  -8   0  18      155.96      175.00      6.60 o 
  -6   0  18       63.57       74.26      4.35 o 
  -4   0  18        1.13        1.35      1.50 o 
  -2   0  18       99.72      104.14      5.10 o 
   0   0  18       27.40       22.50      2.85 o 
   2   0  18        0.47       -1.05      1.65 o 
   4   0  18        6.79       11.85      2.55 o 
   6   0  18        4.07        1.35      2.25 o 
 -12   1  18        3.07        1.35      1.38 o 
 -11   1  18        0.26        0.65      1.15 o 
 -10   1  18        4.63        5.25      2.10 o 
  -9   1  18       87.29       92.58      4.95 o 
  -8   1  18        0.65        0.00      1.06 o 
  -7   1  18        9.45        9.63      1.43 o 
  -6   1  18       23.80       16.99      1.69 o 
  -5   1  18       32.21       28.06      1.59 o 
  -4   1  18        1.78        2.47      1.17 o 
  -3   1  18        0.53        0.47      1.12 o 
  -2   1  18       15.62       10.98      1.58 o 
  -1   1  18        0.01       -0.82      0.95 o 
   0   1  18        5.42        6.36      1.43 o 
   1   1  18        8.42        9.03      1.54 o 
   2   1  18        5.25        5.45      1.43 o 
   3   1  18        3.14        1.39      1.26 o 
   4   1  18        2.48       -0.27      1.22 o 
   5   1  18        6.77        6.58      1.62 o 
   6   1  18       10.01        9.99      1.85 o 
 -11   2  18        4.65        2.85      1.95 o 
 -10   2  18        0.00        0.15      1.65 o 
  -9   2  18        7.29        6.45      2.10 o 
  -8   2  18        6.50        2.85      1.65 o 
  -7   2  18        2.66        0.94      1.05 o 
  -6   2  18        2.24        1.10      1.00 o 
  -5   2  18       14.32       12.32      1.47 o 
  -4   2  18        3.31        3.67      1.25 o 
  -3   2  18       19.40       20.66      1.46 o 
  -2   2  18      102.33       91.01      3.75 o 
  -1   2  18        3.68        1.95      1.17 o 
   0   2  18        0.88        0.92      1.27 o 
   1   2  18       28.08       26.84      3.23 o 
   2   2  18        2.53        1.23      1.26 o 
   3   2  18       34.47       36.36      2.60 o 
   4   2  18        0.57       -0.05      1.22 o 
   5   2  18        1.54        2.89      1.54 o 
 -11   3  18        1.78        0.15      1.65 o 
 -10   3  18        6.83        7.05      2.40 o 
  -9   3  18        4.80        5.55      2.10 o 
  -8   3  18        4.91        4.20      1.80 o 
  -7   3  18        7.17       10.20      2.10 o 
  -6   3  18        9.15       10.95      1.80 o 
  -5   3  18        3.04        2.92      1.11 o 
  -4   3  18        2.74        4.69      2.02 o 
  -3   3  18        1.71        0.56      0.83 o 
  -2   3  18        0.37        0.26      0.81 o 
  -1   3  18        9.30       10.59      1.26 o 
   0   3  18       90.59       91.84      3.55 o 
   1   3  18       45.07       47.64      2.75 o 
   2   3  18        1.62        1.42      1.27 o 
   3   3  18        2.89        1.36      1.72 o 
   4   3  18       13.33       18.56      2.17 o 
   5   3  18        4.01        7.18      3.82 o 
 -10   4  18        8.73        9.53      1.75 o 
  -9   4  18       10.51       14.38      1.90 o 
  -8   4  18       39.65       40.63      2.58 o 
  -7   4  18        0.90        0.32      1.11 o 
  -6   4  18       24.57       23.87      3.75 o 
  -5   4  18        4.65        5.70      1.80 o 
  -4   4  18       23.52       21.49      1.90 o 
  -3   4  18        7.56        9.56      1.65 o 
  -2   4  18       34.10       38.68      1.87 o 
  -1   4  18        2.51        0.34      2.02 o 
   0   4  18        7.49        6.93      1.23 o 
   1   4  18       24.46       24.08      1.75 o 
   2   4  18        5.08        5.02      1.26 o 
   3   4  18       11.67       15.82      2.07 o 
   4   4  18       14.43       22.50      3.45 o 
  -9   5  18       40.46       37.35      3.90 o 
  -8   5  18        0.22       -0.30      1.17 o 
  -7   5  18       18.93       19.33      2.11 o 
  -6   5  18        9.91       11.36      1.75 o 
  -5   5  18        7.91        7.64      1.58 o 
  -4   5  18        4.29        4.07      1.87 o 
  -3   5  18        5.17        4.80      1.15 o 
  -2   5  18        1.01        0.90      0.95 o 
  -1   5  18        9.84       12.37      1.38 o 
   0   5  18        3.72        3.80      2.32 o 
   1   5  18       28.12       29.55      1.90 o 
   2   5  18        1.38       -0.70      1.04 o 
   3   5  18        5.19        6.53      1.70 o 
  -7   6  18        0.34       -0.30      1.80 o 
  -6   6  18        0.19        0.48      2.25 o 
  -5   6  18        4.70        6.26      1.54 o 
  -4   6  18        2.98        3.81      1.43 o 
  -3   6  18        4.28        6.09      1.58 o 
  -2   6  18        8.70        9.67      1.73 o 
  -1   6  18        3.22        3.78      1.03 o 
   0   6  18        2.08        2.84      1.12 o 
   1   6  18       10.01       11.50      1.51 o 
 -11   0  19       39.95       42.60      3.90 o 
  -9   0  19       20.21       16.05      2.70 o 
  -7   0  19       13.08       11.10      2.25 o 
  -5   0  19        0.02        0.00      1.35 o 
  -3   0  19       11.38        7.80      2.25 o 
  -1   0  19        1.39       -0.60      1.35 o 
   1   0  19        5.09        4.50      1.95 o 
   3   0  19        0.40       -0.30      1.65 o 
   5   0  19        3.36       -1.20      1.95 o 
 -11   1  19       18.94       26.85      3.45 o 
 -10   1  19        5.73        5.85      1.95 o 
  -9   1  19       32.13       36.30      3.45 o 
  -8   1  19       24.33       28.92      2.17 o 
  -7   1  19       29.67       33.90      2.22 o 
  -6   1  19        3.53        4.47      2.17 o 
  -5   1  19       13.46       12.25      1.69 o 
  -4   1  19        0.78        0.18      1.04 o 
  -3   1  19        0.20       -0.33      0.97 o 
  -2   1  19        0.00        1.27      1.06 o 
  -1   1  19        0.45        0.73      1.08 o 
   0   1  19        1.65        0.75      1.17 o 
   1   1  19       39.50       44.45      3.38 o 
   2   1  19        6.61        6.07      1.54 o 
   3   1  19       18.23       17.40      2.10 o 
   4   1  19       10.40        8.77      1.75 o 
   5   1  19        0.04        0.90      1.48 o 
 -11   2  19        0.58        1.35      1.80 o 
 -10   2  19        0.89        3.45      1.95 o 
  -9   2  19       21.08       21.90      3.00 o 
  -8   2  19       36.54       44.25      3.60 o 
  -7   2  19        0.09        0.79      1.11 o 
  -6   2  19       31.26       32.18      2.11 o 
  -5   2  19        0.01       -0.77      0.85 o 
  -4   2  19        6.83        8.86      1.59 o 
  -3   2  19        0.21        1.16      1.15 o 
  -2   2  19        3.34        5.16      1.32 o 
  -1   2  19        7.56        2.85      1.38 o 
   0   2  19       32.56       30.48      2.33 o 
   1   2  19        5.03        3.18      1.32 o 
   2   2  19        2.83        1.16      1.32 o 
   3   2  19        1.71        3.45      2.10 o 
   4   2  19       11.96       10.31      1.91 o 
 -10   3  19        0.33        3.15      1.95 o 
  -9   3  19        0.70       -0.30      1.50 o 
  -8   3  19        1.28        2.85      1.80 o 
  -7   3  19        0.18       -0.30      1.50 o 
  -6   3  19        3.63        5.57      1.37 o 
  -5   3  19        4.17        2.85      1.80 o 
  -4   3  19       14.43       12.45      1.37 o 
  -3   3  19        1.20        0.89      0.86 o 
  -2   3  19        6.62        4.59      1.08 o 
  -1   3  19       44.10       43.14      3.00 o 
   0   3  19        2.71        7.69      1.62 o 
   1   3  19        0.01       -0.21      1.11 o 
   2   3  19        0.45       -0.29      1.22 o 
   3   3  19        0.00       -1.15      1.15 o 
   4   3  19        7.08        6.64      1.69 o 
  -9   4  19       15.35       17.40      3.00 o 
  -8   4  19       15.05       11.25      2.25 o 
  -7   4  19        0.48       -0.75      1.65 o 
  -6   4  19        5.97        4.35      1.95 o 
  -5   4  19        3.41        2.25      1.65 o 
  -4   4  19        1.38        0.65      1.15 o 
  -3   4  19        1.52        1.03      1.35 o 
  -2   4  19       15.57       17.86      2.93 o 
  -1   4  19        0.63       -0.22      0.89 o 
   0   4  19        1.31        0.77      0.99 o 
   1   4  19       13.93       13.06      1.85 o 
   2   4  19       37.87       37.48      4.43 o 
   3   4  19        1.29        0.54      1.50 o 
  -7   5  19        2.98        4.50      1.48 o 
  -6   5  19        1.39        3.00      1.80 o 
  -5   5  19        5.41        6.75      2.10 o 
  -4   5  19        6.26        5.70      1.95 o 
  -3   5  19       12.31        9.61      1.64 o 
  -2   5  19       22.98       24.40      1.81 o 
  -1   5  19        1.87        2.96      1.18 o 
   0   5  19        6.27        6.88      1.32 o 
   1   5  19        4.37        7.36      1.39 o 
  -4   6  19        1.26        0.12      1.15 o 
  -3   6  19        0.08       -0.40      1.22 o 
  -2   6  19        9.23       15.16      2.07 o 
 -10   0  20        2.59        3.15      1.95 o 
  -8   0  20        0.84       -1.35      1.65 o 
  -6   0  20        0.95       -0.60      1.50 o 
  -4   0  20       36.21       36.00      3.60 o 
  -2   0  20        0.71        1.20      1.80 o 
   0   0  20        3.75        5.85      2.25 o 
   2   0  20        7.63        9.15      2.70 o 
   4   0  20        3.37        0.15      2.25 o 
 -10   1  20        2.54        2.85      1.95 o 
  -8   1  20       19.66       28.20      3.30 o 
  -7   1  20       24.62       24.00      3.30 o 
  -6   1  20        1.04        0.90      2.10 o 
  -5   1  20       12.97       17.10      1.85 o 
  -4   1  20       39.65       33.53      2.49 o 
  -3   1  20        1.39       -0.75      1.06 o 
  -2   1  20       16.14       12.19      1.75 o 
  -1   1  20        5.85        5.91      1.54 o 
   0   1  20        2.69        3.54      1.43 o 
   1   1  20       15.62       17.69      2.07 o 
   2   1  20        2.76        2.80      1.54 o 
   3   1  20        0.19        1.59      1.54 o 
 -10   2  20        3.23        1.95      1.95 o 
  -9   2  20        1.09        1.65      1.80 o 
  -8   2  20        6.24        9.00      2.10 o 
  -7   2  20       28.12       32.17      2.26 o 
  -6   2  20        2.09        3.37      1.38 o 
  -5   2  20        0.00        1.35      1.27 o 
  -4   2  20       19.94       24.08      3.53 o 
  -3   2  20        1.33        0.78      1.15 o 
  -2   2  20        0.01        0.00      1.06 o 
  -1   2  20       14.98       12.23      1.91 o 
   0   2  20        0.04        0.67      1.27 o 
   1   2  20       23.25       25.67      2.38 o 
   2   2  20        1.41        2.22      1.43 o 
   3   2  20        2.65        1.90      1.41 o 
  -9   3  20        0.11        0.15      1.80 o 
  -8   3  20        0.42       -0.90      1.65 o 
  -7   3  20       16.32       16.20      2.55 o 
  -6   3  20       46.78       45.60      3.60 o 
  -5   3  20        1.01       -1.11      1.11 o 
  -4   3  20        8.29       11.40      1.59 o 
  -3   3  20       24.44       21.92      5.63 o 
  -2   3  20        3.51        5.50      1.54 o 
  -1   3  20        1.54        3.71      1.54 o 
   0   3  20        0.28        1.47      1.43 o 
   1   3  20        8.16        8.39      1.85 o 
   2   3  20        1.95        0.36      2.17 o 
  -8   4  20        0.01        3.45      2.10 o 
  -7   4  20        1.24        0.60      1.80 o 
  -6   4  20       10.04       11.85      2.40 o 
  -5   4  20        8.32       11.10      2.25 o 
  -4   4  20        6.03        5.09      2.17 o 
  -3   4  20        1.06        0.92      1.08 o 
  -2   4  20        2.54        2.43      1.21 o 
  -1   4  20       27.45       26.19      2.44 o 
   0   4  20        0.18       -0.15      1.32 o 
   1   4  20        0.12       -0.85      2.10 o 
  -5   5  20        3.00        4.05      1.95 o 
  -4   5  20       10.47       14.10      2.70 o 
  -3   5  20        5.62        3.98      1.58 o 
  -2   5  20        3.37        5.52      1.33 o 
  -1   5  20        2.02        0.75      1.15 o 
  -9   0  21       81.65       91.82      5.55 o 
  -7   0  21       30.23       33.90      3.60 o 
  -5   0  21        4.95        2.25      1.80 o 
  -3   0  21      141.80      134.77      6.60 o 
  -1   0  21       43.18       55.96      4.50 o 
   1   0  21        0.55       -1.05      1.80 o 
  -9   1  21        0.13        0.15      1.80 o 
  -8   1  21       27.63       36.23      2.70 o 
  -7   1  21       18.98       18.71      2.02 o 
  -6   1  21       19.22       20.33      4.12 o 
  -5   1  21        0.79       -0.12      1.22 o 
  -4   1  21       31.71       43.37      2.86 o 
  -3   1  21        0.10       -0.31      1.22 o 
  -2   1  21        0.03       -1.22      1.22 o 
  -1   1  21        1.05       -1.17      1.17 o 
   0   1  21       22.00       26.20      2.55 o 
   1   1  21        3.02        3.60      1.59 o 
   2   1  21        0.88        1.47      1.54 o 
  -7   2  21        7.46        7.20      2.25 o 
  -6   2  21        6.03        9.18      1.75 o 
  -5   2  21       10.57        9.04      1.75 o 
  -4   2  21        0.00       -1.11      1.11 o 
  -3   2  21        0.00        0.76      1.26 o 
  -2   2  21        0.67       -0.01      2.17 o 
  -1   2  21        7.03        7.33      3.75 o 
   0   2  21        0.07        1.02      1.37 o 
   1   2  21       13.25       22.28      2.44 o 
  -7   3  21        4.99        6.60      1.95 o 
  -6   3  21       10.21       14.70      2.55 o 
  -5   3  21        4.53        6.25      2.17 o 
  -4   3  21       11.39       12.26      1.91 o 
  -3   3  21        7.94        9.50      1.75 o 
  -2   3  21       41.49       55.10      3.30 o 
  -1   3  21       14.35       14.06      2.02 o 
   0   3  21        2.40        1.50      1.38 o 
   1   3  21        0.31        1.20      2.25 o 
  -5   4  21        3.99        2.55      1.95 o 
  -4   4  21       17.42       19.08      1.72 o 
  -3   4  21        0.71       -1.16      1.26 o 
  -2   4  21        1.81        1.77      1.54 o 
  -1   4  21        2.26        1.34      1.54 o 
  -6   0  22        1.44        2.85      2.10 o 
  -4   0  22       10.02       13.65      2.70 o 
  -2   0  22       23.68       34.20      3.75 o 
   0   0  22        4.59        5.70      2.40 o 
  -7   1  22        2.42        4.27      3.30 o 
  -6   1  22        0.12        1.49      1.32 o 
  -5   1  22        0.01        0.67      1.27 o 
  -4   1  22        2.70        3.45      1.50 o 
  -3   1  22       13.30       13.39      2.01 o 
  -2   1  22        1.92        1.50      1.38 o 
  -1   1  22        1.60        0.90      1.48 o 
   0   1  22        0.86        3.15      1.59 o 
  -6   2  22        2.22        6.93      1.69 o 
  -5   2  22        2.10        2.70      1.48 o 
  -4   2  22        0.44       -0.53      1.15 o 
  -3   2  22        3.38        3.44      1.54 o 
  -2   2  22        0.62       -1.32      1.32 o 
  -1   2  22        1.21        1.57      1.48 o 
  -4   3  22        0.05       -1.15      1.15 o 
  -3   3  22        3.70        4.87      1.70 o 
                                                 
